# Supplementary material for: Deconstruction of a hypothalamic astrocyte-white adipocyte sympathetic axis that regulates lipolysis in mice
Source: Nat Commun. 2022 Dec 7;13:7536. doi: 10.1038/s41467-022-35258-6 (PMC9729228; doi:10.1038/s41467-022-35258-6)
Supplement: Supplementary file 3 — Source Data [file 41467_2022_35258_MOESM3_ESM.xlsx]

## Sheet: Figure 2
Figure 2b		Vehicle	AMPT									Figure 2c	-8.5126									Figure 2d	13.8195									Figure 2g			Astrocyte tdTomato							Astrocyte hM3Dq
	3GRAB_NE intensity	0.305593	0.231164										-15.2426										5.5695											0-5 min	0.586319	1.5495	0.859935	1.28731	1.10332	1.15148		0.956989	1.08511	0.828115	1	0.67281	0.845967
		0.305028	0.217958										-22.8326										5.1895											5-10 min	0.693811	0.895266	1.37785	0.80597	0.983886	0.954442		0.946237	1.26383	1.06006	0.842105	1.51773	1.14221
		0.266439	0.234379										-21.5226										4.1895											10-15 min	1.71987	0.555237	0.762215	0.906716	0.912796	0.894077		1.09677	0.651064	1.11182	1.15789	0.777121	1.01182
		0.24281	0.240121										-19.8526										2.0095											15-20 min	0.644951	0.658537	0.498371	1.00746	1.03791	0.82574		1.72043	3.42128	1.43962	1.42105	0.928373	1.52816
		0.26526	0.233575										-21.6626										-0.2005											20-25 min	0.557003	0.727403	0.596091	1.18657	1.0436	0.865604		1.91398	3.02553	1.42812	3	1.24131	1.69611
		0.28383	0.248848										-25.1326										-0.8405											25-30 min	0.117264	0.520804	1.2215	0.850746	0.739336	0.676538		2.06452	4.99149	1.84217	1.92105	2.06015	2.1749
		0.303824	0.262858										-24.9326										-2.9305
		0.306256	0.258839										-24.2726										-7.3005
		0.282823	0.239777										-21.8326										-9.5805
		0.272629	0.259987										-22.8126										-6.8205
		0.294146	0.259987										-24.6926										-3.2205
		0.283707	0.246437										-30.5126										-9.0305
		0.309523	0.218762										-31.4926										-9.6805
		0.334454	0.21968										-23.0326										-9.4205
		0.355185	0.241499										-22.8826										-9.7305
		0.343051	0.23415										-18.4126										-8.8505
		0.323204	0.257346										-20.7126										-9.7705
		0.346859	0.269978										-23.2626										-9.6205
		0.300926	0.259184										-27.9226										-6.5905
		0.284984	0.292256										-28.7726										-7.6405
		0.264941	0.308333										-24.6726										-8.0705
		0.280489	0.324869										-21.1826										-7.1305
		0.23156	0.327395										3.4674										0.4395
		0.21073	0.35174										8.0274										-0.1205
		0.203754	0.32441										-1.7526										-2.1405
		0.177423	0.352429										-5.9826										-4.5805
		0.197024	0.357941										-8.1926										-5.2905
		0.198351	0.370573										14.3174										-2.6205
		0.17649	0.312352										25.8974										0.8795
		0.15652	0.197862										9.8274										0.2895
		0.171528	0.166168										12.7274										-0.6405
		0.18209	0.207049										9.9174										4.8795
		0.199112	0.18213										3.9774										11.7295
		0.178921	0.204637										-5.1226										14.5895
		0.156151	0.220599										-8.8826										13.3695
		0.178872	0.246322										-6.1426										6.8795
		0.186683	0.222322										-3.5126										4.1395
		0.196361	0.249423										1.4874										7.5095
		0.140456	0.25126										-5.4126										8.2895
		0.128469	0.279624										-7.0726										9.6195
		0.152958	0.262629										-13.9426										7.3595
		0.142814	0.277557										-0.3526										7.4995
		0.139645	0.266303										8.8274										5.9095
		0.157085	0.256542										35.9174										7.5795
		0.138392	0.28238										6.7774										1.3695
		0.146081	0.318438										2.1474										-1.3905
		0.150183	0.279854										-3.3926										0.9895
		0.12842	0.262054										-5.5526										2.6795
		0.126602	0.305347										20.1074										3.8795
		0.08541	0.279165										61.4374										3.5395
		0.118644	0.241499										65.0774										1.7895
		0.127757	0.262514										9.1374										0.3295
		0.167696	0.283873										9.5174										-0.6705
		0.207807	0.292945										0.7774										0.4295
		0.183981	0.30018										15.6574										-1.8205
		0.170693	0.310629										25.8274										-0.6505
		0.147677	0.284792										13.1074										1.7195
		0.144263	0.329003										5.1174										2.4695
		0.152344	0.34531										7.7774										1.1495
		0.138761	0.358286										8.3074										3.0595
		0.161629	0.311778										11.5474										2.7295
		0.181771	0.320505										11.6574										0.7595
		0.171626	0.341635										10.1974										-3.0605
		0.15006	0.241614										8.5974										0.0995
		0.15227	0.118971										12.3174										-1.5205
		0.166026	0.107602										10.0274										-4.8905
		0.158952	0.117018										11.2774										-2.5805
		0.126013	0.0903767										0.6074										-1.8105
		0.124834	0.0938218										-7.0326										-0.2505
		0.126332	0.116444										-9.8326										-6.5705
		0.084354	0.1161										-13.6226										-4.8905
		0.076322	0.106798										-13.3326										-2.8605
		0.08315	0.148942										-14.2426										-3.3505
		0.094375	0.157785										-14.4926										-8.0805
		0.115303	0.138148										-15.4026										-3.5905
		0.126651	0.0911806										-15.8126										-3.1305
		0.145835	0.136655										-16.5226										7.6695
		0.155881	0.174091										-17.5326										5.1195
		0.186045	0.185										-20.2126										16.2495
		0.14188	0.183967										-16.3426										30.3095
		0.14387	0.195565										-15.4026										26.2995
		0.130311	0.18167										-17.4326										26.8295
		0.120953	0.173517										-19.3126										18.9095
		0.103759	0.107602										-14.7526										13.4595
		0.105085	0.137574										-15.9526										10.2895
		0.104373	0.142052										2.4674										10.2295
		0.092116	0.140559										0.2374										5.7795
		0.064851	0.145382										9.7074										4.1995
		0.074602	0.123564										-0.1826										1.1395
		0.072613	0.149631										12.2774										3.1395
		0.075585	0.148024										23.4174										2.6095
		0.048246	0.156866										39.7274										3.2095
		0.052864	0.191661										39.3074										3.4195
		0.055468	0.153076										39.7574										3.4795
		0.058268	0.13654										46.7374										3.8595
		0.063573	0.0713142										53.5174										1.0895
		0.064163	0.0105667										50.5774										2.5795
		0.081161	0.019409										38.8874										1.6295
		0.135224	0.0373231										-4.7526										-1.7405
		0.118324	0.0236578										-10.3626										-2.6305
		0.119528	0.0204425										-20.2426										3.4895
		0.113756	0.0210166										-10.4626										3.8295
		0.081357	0.0257249										-6.2226										-0.4005
		0.044856	0.0372083										1.3774										-4.1905
		0.045839	0.0416869										1.6674										-3.6105
		0.042793	0.0321556										-2.1126										-7.9305
		0.05591	0.0453616										-1.9126										-8.8705
		0.044906	0.0545483										15.0974										-5.4905
		0.071827	0.0590269										17.4174										-8.8405
		0.07249	0.0453616										15.0174										-2.4605
		0.145172	0.0187199										13.7774										6.4895
		0.170373	-0.0191755										3.9974										1.3495
		0.169489	-0.0217018										0.8474										1.0195
		0.197196	0.00390629										0.0374										4.3495
		0.226868	-0.0242282										-3.3126										-0.4105
		0.176981	-0.0177974										37.9574										-1.5405
		0.224854	-0.0034431										1.7974										-2.2705
		0.246396	0.0158491										9.8874										-5.4305
		0.22564	0.0223947										24.0174										-3.3005
		0.227654	0.0406534										6.4374										6.1095
		0.249933	0.0523665										2.4874										8.2695
		0.273833	0.0369787										0.3074										5.3595
		0.234753	0.00712166										-2.2026										6.1095
		0.234041	0.0258397										-1.1626										-2.3505
		0.212081	0.0298589										-0.0826										-6.7505
		0.138196	0.0437539										-2.6026										-8.2905
		0.116777	0.0747592										-3.4726										-12.5905
		0.120339	0.0720032										-0.9526										-12.1605
		0.136059	0.0585676										-1.1726										-11.5905
		0.105232	0.0632758										-3.8326										-6.9205
		0.116924	0.0779746										-7.7126										-8.5505
		0.086024	0.0462803										-8.2626										-9.8805
		0.053601	0.00849967										-16.2826										-6.2205
		0.050236	-0.0269842										0.9474										-4.9405
		0.020858	-0.0582192										10.4674										1.7895
		-0.0009	-0.082679										-8.8726										0.1995
		0.004819	-0.103234										-4.2926										-2.8205
		0.010542	-0.0865834										-2.0726										1.4495
		0.044783	-0.0662576										-1.8226										1.8695
		0.096267	-0.050066										11.0174										0.2395
		0.074406	-0.0248024										10.3074										1.5895
		0.073153	-0.0381232										-1.4326										5.5595
		0.090863	-0.0260655										-9.9026										1.7895
		0.114591	-0.0398457										-7.7026										-2.0805
		0.11238	-0.0101035										-6.9726										-6.1605
		0.188894	-0.0004574										-9.0826										-8.0105
		0.159197	0.0101074										-9.7026										-10.3405
		0.151091	-0.0167639										-11.2226										-12.5505
		0.154678	0.012404										-12.5826										-11.6905
		0.140357	0.0114854										-10.4826										-6.4805
		0.080031	0.0144711										-12.4226										-6.5305
		0.067528	0.023543										-9.3826										-2.8205
		-0.00766	0.00781067										-6.5126										-4.5405
		0.020686	-0.040305										-10.7526										-6.1605
		-0.03293	-0.0974927										-1.3826										-3.6605
		-0.06425	-0.0798081										2.3074										0.7995
		-0.07847	-0.0621236										-7.1026										1.1395
		-0.06229	-0.0533962										-1.2626										4.0695
		-0.04399	-0.0529368										-4.3126										0.7195
		-0.06081	-0.0610901										-7.0026										0.2095
		-0.05246	-0.0484583										18.4174										1.1395
		-0.03689	-0.0525923										58.6074										2.4895
		-0.03001	-0.0628126										34.8774										3.9995
		-0.05792	-0.0460468										46.4174										4.1295
		-0.05686	-0.0476544										13.0374										4.5395
		-0.03971	-0.08199										2.6274										3.2395
		-0.0462	-0.144345										-1.9226										3.0095
		-0.04325	-0.129991										1.8574										3.8195
		-0.06393	-0.139981										7.6474										1.5695
		-0.11028	-0.150776										15.2074										-9.0005
		-0.10702	-0.135847										12.6974										12.3695
		-0.08796	-0.106105										7.8674										13.1095
		-0.07798	-0.0863537										5.0074										15.5295
		-0.01429	-0.110928										6.5674										22.9495
		-0.0083	-0.0892246										7.6874										23.3395
		-0.00095	-0.0947366										7.8874										20.2695
		-0.00948	-0.100134										-0.6426										12.9495
		-0.05266	-0.0895691										11.1774										7.3895
		-0.09481	-0.0798081										-4.1026										2.1195
		-0.08449	-0.0413385										9.7574										7.9395
		-0.09127	-0.0575302										9.5674										2.0995
		-0.09179	-0.0432907										-3.3526										3.2595
		-0.1278	-0.0352523										6.4774										2.8095
		-0.14553	-0.0491473										12.9874										1.2095
		-0.1362	-0.0616643										1.6574										0.3295
		-0.12541	-0.0652241										3.7274										-0.0105
		-0.12831	-0.0765928										3.8774										-1.6905
		-0.12077	-0.0522478										0.9074										-4.9505
		-0.12397	-0.0728032										4.3474										-1.5705
		-0.13998	-0.159733										4.5774										0.4795
		-0.13335	-0.178681										3.9574										-2.5405
		-0.09515	-0.155944										5.1974										-2.8005
		-0.07349	-0.133436										7.0174										-5.2105
		-0.09704	-0.114144										6.3674										-8.3805
		-0.09461	-0.0962295										-10.1726										-0.4705
		-0.12775	-0.135618										11.1174										-1.8505
		-0.15079	-0.138374										1.0574										-4.9505
		-0.14961	-0.122871										-5.5826										-7.6705
		-0.12313	-0.127579										-4.1326										-8.8205
		-0.14494	-0.1378										-4.3426										-7.7405
		-0.04885	-0.115522										-10.4526										-1.9805
		0.004794	-0.0841718										-18.6326										-7.7205
		-0.04942	-0.0657983										-3.7326										-10.6605
		-0.06322	-0.0466209										11.7274										-8.1605
		-0.02085	-0.0749851										7.7574										-8.3505
		0.019164	-0.0903729										-6.7726										-9.6305
		-0.08457	-0.0894542										-8.2226										-9.2605
		-0.05521	-0.0917509										-10.2226										-8.1805
		0.052667	-0.0732626										-13.1226										-6.4305
		-0.02694	-0.0765928										-11.2826										-7.8705
		-0.00975	-0.083368										-12.9026										-7.5705
		-0.011	-0.0817603										-13.2326										-4.8405
		-0.09093	-0.0733774										-16.1526										-4.7605
		-0.19476	-0.150661										-14.6726										-6.2105
		-0.21657	-0.194987										-15.2626										-4.3505
		-0.23504	-0.216691										-14.3626										0.2895
		-0.19478	-0.209686										-16.1626										1.0195
		-0.19517	-0.191198										-16.6826										-0.8805
		-0.20534	-0.195102										-13.5126										0.6995
		-0.20748	-0.186145										-15.4626										0.3495
		-0.21062	-0.146642										-18.1526										-0.0005
		-0.19952	-0.164212										-15.0526										1.2995
		-0.19937	-0.172939										-5.5826										1.3895
		-0.19596	-0.159848										11.3674										0.1195
		-0.16842	-0.169609										-5.5626										0.7495
		-0.16341	-0.138948										1.8874										2.8495
		-0.20836	-0.0994448										8.9174										-1.8405
		-0.21175	-0.124938										1.6374										-5.3805
		-0.20998	-0.152269										6.7274										-14.9905
		-0.21647	-0.183274										5.8974										-19.3905
		-0.23185	-0.216461										9.1374										-5.0805
		-0.2248	-0.191427										6.7474										-3.4805
		-0.10198	-0.199581										-10.0626										-3.6305
		-0.1797	-0.20693										-10.8026										-9.0705
		-0.17977	-0.188097										-9.8226										2.8795
		-0.17574	-0.194643										-11.3526										19.6595
		-0.05981	-0.166968										-9.8526										12.2795
		-0.15951	-0.141819										-13.0326										1.6295
		-0.23113	-0.124594										-13.6826										0.2895
		-0.27321	-0.131484										-13.1026										-1.9005
		-0.26808	-0.152613										-14.4226										-5.3505
		-0.23052	-0.111158										-13.2326										-6.4705
		-0.15172	-0.0950811										-14.0426										-7.8205
		-0.17012	-0.109206										-15.7226										-7.4005
		-0.19188	-0.098641										-15.0026										-8.0705
		-0.20827	-0.119656										-12.5526										-9.6905
		-0.25253	-0.18959										-13.9026										-7.7605
		-0.24197	-0.195791										-13.2926										-7.8205
		-0.21873	-0.193494										-15.4026										-8.5305
		-0.21821	-0.20004										-13.8926										-6.6805
		-0.04816	-0.208308										-11.3726										1.8295
		-0.11065	-0.17914										-11.4226										27.6495
		-0.1474	-0.139981										-14.7226										20.7595
		-0.15619	-0.142278										-14.6426										44.8995
		-0.22057	-0.128154										-16.6426										105.549
		-0.21593	-0.169494										-17.5426										60.1795
		-0.25614	-0.171446										-17.0526										53.7995
		-0.27685	-0.203141										-17.5026										48.1795
		-0.28782	-0.160192										-15.8026										42.6295
		-0.25906	-0.152728										-17.1626										39.9895
		-0.25938	-0.167886										-16.0326										48.5495
		-0.29259	-0.134355										-17.2426										44.9695
		-0.2961	-0.138718										-15.5226										33.0495
		-0.29038	-0.170872										-17.2326										32.7095
		-0.26248	-0.159503										-17.5426										56.6595
		-0.18557	-0.143771										-23.1626										62.6995
		-0.11959	-0.190394										-23.7026										36.7295
		-0.0617	-0.245055										-2.5026										52.4995
		-0.14769	-0.240462										-2.9526										44.7395
		-0.12957	-0.198203										-0.4126										30.6395
		-0.11043	-0.209916										-3.7826										30.8695
		-0.18984	-0.225878										-20.1326										31.1095
		-0.25024	-0.243562										-11.0726										25.9395
		-0.27802	-0.243907										-6.3326										27.7395
		-0.27284	-0.244711										-7.8026										29.4795
		-0.26704	-0.240002										-7.4526										27.3995
		-0.25464	-0.264921										-11.7726										24.2295
		-0.27596	-0.23805										7.7674										4.0095
		-0.28832	-0.235983										14.0474										-6.7905
		-0.26147	-0.225189										18.3974										-5.6305
		-0.289	-0.236213										41.3474										2.6995
		-0.29731	-0.225189										55.5874										12.2095
		-0.27729	-0.214509										45.3874										23.9895
		-0.28701	-0.208078										33.9074										29.0795
		-0.30485	-0.213361										64.3674										40.8595
		-0.31546	-0.229208										47.1674										57.7595
		-0.32067	-0.185686										51.4274										62.5795
		-0.31394	-0.197054										40.4974										40.1895
		-0.29566	-0.216806										20.3174										46.3395
		-0.27763	-0.203026										8.6674										62.5195
		-0.29883	-0.22404										33.2374										47.7695
		-0.29934	-0.270204										29.2874										121.909
		-0.23374	-0.290415										18.8074										105.12
		-0.20991	-0.309362										31.8974										149.579
		-0.2401	-0.337612										14.1274										132.169
		-0.23197	-0.30385										15.7274										64.9695
		-0.22853	-0.301324										-0.0326										52.7795
		-0.274	-0.319583										-2.0026										55.9795
		-0.27979	-0.305228										6.3274										32.6495
		-0.30222	-0.334282										-1.2626										33.3795
		-0.3021	-0.335889										0.0674										34.8495
		-0.31364	-0.348062										0.0674										26.9995
		-0.31389	-0.285017										8.2574										29.1695
		-0.31728	-0.318779										4.4274										40.2895
		-0.32757	-0.312233										5.9474										98.6595
		-0.32246	-0.287429										3.7774										80.4795
		-0.3357	-0.26228										3.9974										56.6095
		-0.32121	-0.270319										2.2474										83.1895
		-0.31764	-0.239428										-0.7026										72.4595
		-0.31263	-0.18649										1.2074										62.7195
		-0.33518	-0.23093										3.9174										64.6795
		-0.32715	-0.13045										1.6474										46.1295
		-0.31774	-0.166968										1.3874										45.8295
		-0.2105	-0.278472										0.4174										53.7895
		-0.16673	-0.131599										-2.4826										28.4895
		-0.16133	-0.13401										-1.4326										54.7295
		-0.10756	-0.176958										0.9674										62.8395
		-0.05556	-0.169379										-1.0426										43.0995
		-0.10402	-0.200614										-2.0326										23.1295
		-0.16616	-0.268022										-2.7826										21.0895
		-0.0701	-0.142852										-0.6126										15.1295
		-0.0659	-0.219332										1.5274										-10.5905
		-0.15609	-0.27985										3.4974										7.4995
		-0.18631	-0.169609										2.5974										11.2695
		-0.06167	-0.194758										2.5274										14.8595
		0.032035	-0.106679										3.0074										19.8395
		0.053232	-0.176384										2.1274										33.6295
		0.069272	-0.237017										2.0374										36.3495
		0.016118	-0.30764										1.3674										39.1195
		0.011917	-0.34588										-2.0526										42.7995
		-0.0557	-0.306951										-0.3626										47.2195
		-0.07091	-0.310855										-1.2226										63.7395
		-0.02512	-0.293171										-0.9526										71.7595
		-0.06126	-0.299602										0.5074										95.8195
		-0.07855	-0.287544										0.4374										62.8395
		-0.05981	-0.316023										-0.3926										5.5695
		-0.01785	-0.297994										-4.8926										101.029
		-0.02382	-0.240921										-10.0726										156.769
		-0.02581	-0.272156										-12.5026										82.7195
		-0.05305	-0.267448										-13.6226										-5.1205
		-0.02024	-0.23828										-2.0126										1.9995
		-0.02151	-0.246318										-9.3926										8.6495
		-0.04384	-0.23782										-24.7026										11.8495
		-0.0435	-0.244022										5.5074										13.8595
		-0.03549	-0.235868										8.9374										13.7695
		-0.05521	-0.24161										-3.0126										13.0795
		-0.05276	-0.232768										0.6674										16.7995
		-0.05774	-0.235179										3.3074										10.5495
		-0.06811	-0.21072										-0.0726										9.2095
		-0.0321	-0.22404										-2.6326										9.2995
		0.005064	-0.191542										8.8974										2.2795
		0.012163	-0.197858										10.5974										3.8895
		-0.00967	-0.232309										10.8374										1.1795
		-0.02765	-0.230471										7.1474										0.3495
		-0.02827	-0.21049										3.6874										-4.3205
		-0.04337	-0.25183										6.5374										0.9995
		0.003173	-0.218758										8.2774										0.3095
		0.008847	-0.305458										7.6074										-5.6405
		0.010198	-0.320731										9.6574										-4.0605
		0.006071	-0.344732										9.3174										-6.4705
		0.02216	-0.304425										8.8974										-4.9505
		0.088579	-0.311889										9.8674										-6.8805
		0.190687	-0.323717										7.1774										-5.9405
		0.114689	-0.36678										7.9274										-4.8305
		0.160106	-0.340483										4.9174										12.7995
		0.144386	-0.302013										-3.8926										22.7695
		0.079957	-0.299602										9.2074										32.0095
		0.095604	-0.249419										25.9574										17.7895
		0.10538	-0.309477										29.6874										11.5395
		0.098256	-0.294204										37.0074										6.1295
		0.123949	-0.291678										35.5674										4.2695
		0.353098	-0.315563										32.2074										-2.4805
		0.314067	-0.35943										0.5474										-2.4405
		0.310039	-0.361268										11.2874										-5.3105
		0.250252	-0.315793										7.3574										-8.8305
		0.233992	-0.318549										13.9574										-10.6205
		0.304389	-0.287544										11.2174										-4.7805
		0.277689	-0.274108										8.5374										-7.6705
		0.247157	-0.256194										2.7674										-4.0205
		0.243154	-0.247582										15.7174										5.0295
		0.258088	-0.274108										13.6574										21.4695
		0.251505	-0.264003										6.6374										20.1495
		0.210706	-0.288577										1.0674										27.5995
		0.193856	-0.268022										1.1774										31.8295
		0.238609	-0.274682										4.0774										22.5395
		0.244898	-0.277898										4.5974										16.0995
		0.248214	-0.247237										12.6074										15.2895
		0.277443	-0.262854										15.3674										10.2895
		0.359337	-0.259869										-0.1026										9.3695
		0.46987	-0.242988										-0.2226										6.2695
		0.409985	-0.241725										0.3974										2.5495
		0.429808	-0.264692										-1.7026										6.6795
		0.442163	-0.240806										-0.8226										2.9195
		0.515484	-0.27319										0.1874										-0.1405
		0.505044	-0.271467										-0.2826										0.5195
		0.448476	-0.312233										-0.3526										5.0495
		0.488587	-0.382168										0.9174										4.3295
		0.531376	-0.357938										-0.2126										0.6195
		0.519635	-0.373785										-0.4826										-0.2605
		0.497651	-0.327506										-2.9326										-2.4205
		0.495145	-0.316138										-2.8426										-0.0805
		0.541422	-0.332674										-1.3126										-0.1105
		0.482815	-0.340023										-1.9126										5.3595
		0.503128	-0.308099										-2.9426										6.4995
		0.605286	-0.295008										-3.3026										3.8295
		0.609191	-0.32165										-1.6026										-0.0105
		0.694572	-0.303506										-7.7126										-0.8205
		0.614448	-0.293745										-6.6026										-3.4305
		0.623536	-0.3143										-7.9926										2.1695
		0.665465	-0.305688										-8.5326										-7.6105
		0.647927	-0.321994										-10.8626										1.3595
		0.648934	-0.323487										-10.3226										23.2195
		0.631961	-0.331411										10.7574										24.9595
		0.647043	-0.299716										37.2374										16.2795
		0.656008	-0.315908										41.8574										9.4195
		0.654977	-0.304539										43.7974										5.4495
		0.664212	-0.278242										39.2374										-2.1505
		0.642155	-0.299602										21.3274										-7.2105
		0.633582	-0.299257										31.2774										-3.7205
		0.68681	-0.298109										7.3574										-6.2205
		0.698478	-0.314071										1.3574										-11.4205
		0.701327	-0.307984										-5.2026										-14.5905
		0.748758	-0.314989										1.5574										-15.6705
		0.743576	-0.319698										4.1774										-12.7405
		0.760033	-0.308673										1.9974										-14.4005
		0.73009	-0.312348										0.2374										-11.5805
		0.777865	-0.300291										-2.9726										-15.4105
		0.782754	-0.31143										-3.2026										-14.4105
		0.685435	-0.308099										-3.4326										-18.5605
		0.664876	-0.320272										-0.4326										-16.4805
		0.80346	-0.311889										-3.0126										-15.4705
		0.839126	-0.31476										-5.5226										-14.8505
		0.842343	-0.346454										-6.5126										-17.3505
		0.831413	-0.327621										-5.2126										-15.5405
		0.861281	-0.375622										-7.8326										-16.9105
		0.868822	-0.420867										-7.9226										-8.2505
		0.816331	-0.417881										-16.0526										1.1495
		0.87371	-0.381249										20.9474										117.659
		0.899231	-0.415585										9.0274										112.109
		0.928658	-0.403068										5.3874										13.4095
		0.96506	-0.382282										0.8274										4.5595
		0.889824	-0.378952										14.1574										1.0195
		0.900165	-0.344846										9.1274										-8.3305
		0.863713	-0.321765										15.9774										-12.1005
		0.833378	-0.35966										8.8574										-17.8705
		0.898666	-0.314415										28.1574										-18.4405
		0.914092	-0.373096										-0.2326										-12.9405
		0.895571	-0.334856										18.7774										5.2495
		0.938679	-0.330147										13.3974										18.2095
		1.00817	-0.33899										1.0474										22.8895
		0.954621	-0.364598										-2.0826										12.0695
		0.907755	-0.340827										-7.6526										-6.1505
		0.880023	-0.319123										-14.6626										-8.7505
		0.874791	-0.348291										-10.2626										-10.8405
		0.879114	-0.373211										-12.6926										-19.3505
		0.891862	-0.361497										-10.3526										-23.1105
		0.97211	-0.388369										-15.9926										19.3795
		0.957961	-0.365057										-22.1126										53.5695
		1.01136	-0.322568										-15.7326										-3.5905
		1.10762	-0.320846										-12.7626										-18.3905
		1.00402	-0.310626										31.7574										-17.1205
		1.01156	-0.375277										58.8074										-9.9005
		1.00854	-0.340483										42.3474										0.9695
		1.04781	-0.313382										26.2374										0.6195
		1.2228	-0.304539										27.8874										5.3195
		1.08353	-0.310281										30.5774										1.5195
		1.20526	-0.310281										20.0374										0.2495
		1.11509	-0.309707										23.3774										-2.3205
		1.03671	-0.299602										30.7974										-2.9105
		1.10482	-0.301554										27.3674										-7.1005
		1.10753	-0.303965										10.4774										1.5695
		1.14641	-0.274912										8.6774										1.8795
		1.18082	-0.266989										12.5674										-1.1105
		1.06081	-0.281802										4.2274										-2.2805
		1.1102	-0.274108										6.2874										2.4195
		1.17763	-0.263888										9.9674										1.3895
		1.17311	-0.273304										4.4074										-3.9905
		1.27207	-0.277668										4.1674										-12.0005
		1.11703	-0.282606										-0.2226										-11.8705
		1.07898	-0.262625										3.8374										-16.3505
		1.06744	-0.253897										5.9874										-17.5705
		1.11939	-0.260787										7.7574										-10.7605
		1.21425	-0.271582										14.8574										-11.9005
		1.1888	-0.253668										10.4774										-16.0505
		1.25282	-0.236442										11.5074										-17.8105
		1.19659	-0.257113										-1.7426										-16.8605
		1.26127	-0.240576										1.7074										-17.5505
		1.26266	-0.27319										4.5174										-16.5605
		1.35291	-0.355756										4.1274										-17.7705
		1.42154	-0.389058										9.1574										-18.5505
		1.35957	-0.386991										5.6474										-20.2205
		1.30646	-0.375392										6.9674										-18.8905
		1.39803	-0.363909										9.7174										-18.5405
		1.36313	-0.441422										8.9174										-18.3005
		1.43782	-0.427872										5.6774										-19.3205
		1.46782	-0.386187										2.4174										-20.2005
		1.39243	-0.36655										-2.5926										-20.5105
		1.33073	-0.377										3.5174										-19.7805
		1.30953	-0.355526										17.4174										-19.3505
		1.30442	-0.380904										16.3474										-21.2905
		1.42694	-0.342894										16.5274										-19.7905
		1.4647	-0.311774										5.4274										-23.9405
		1.46617	-0.308673										19.3474										-22.7805
		1.36679	-0.32165										19.4174										-23.0105
		1.3495	-0.309133										9.9174										-25.0705
		1.35428	-0.337612										7.8374										-25.4105
		1.37055	-0.336578										8.9574										-23.2105
		1.39641	-0.315449										7.0174										-22.8005
		1.68692	-0.298223										7.0174										-23.9605
		1.5842	-0.306032										9.4974										-20.0705
		1.5767	-0.295467										2.3774										-19.8905
		1.56248	-0.284558										2.2774										-22.4005
		1.6601	-0.276979										-8.4226										-0.7505
		1.53283	-0.423623										-3.0026										-4.9305
		1.56651	-0.40789										-1.3726										-12.6105
		1.56084	-0.398589										-1.2826										-21.1605
		1.64585	-0.349669										-22.6126										-23.7805
		1.72902	-0.311085										-20.5526										-22.2705
		1.79057	-0.319468										-1.2426										-25.1205
		1.81271	-0.310855										6.3474										-28.5805
		1.67805	-0.299257										7.3474										-31.4705
		1.63185	-0.300865										12.8774										-28.8905
		1.6853	-0.294893										-4.8126										-28.7105
		1.6514	-0.282032										19.0674										-28.0905
		1.77866	-0.286855										15.8874										-26.3105
		1.68476	-0.274912										11.9274										-20.5405
		1.63241	-0.285821										15.1274										-19.4405
		1.65975	-0.278357										15.0874										-19.8705
		1.6947	-0.262165										6.0374										-17.3205
		1.67785	-0.351966										4.6874										-18.0205
		1.64737	-0.417881										1.3974										-16.2505
		1.70613	-0.365057										1.8974										-25.0605
		1.72278	-0.367928										0.2874										-31.3005
		1.72651	-0.368387										-2.2226										-24.3405
		1.85026	-0.344846										-2.8626										-28.9605
		1.77257	-0.348177										0.7474										-31.7605
		1.7202	-0.334052										1.3574										-30.8105
		1.69731	-0.309707										0.5774										-32.0905
		1.67392	-0.333248										-1.8826										-33.2505
		1.68923	-0.333937										-1.6726										-32.9805
		1.77613	-0.331985										-2.1826										-28.4005
		1.8424	-0.319698										-1.1826										-32.3205
		1.84029	-0.298913										-4.1026										-32.8905
		1.84282	-0.294778										-1.2326										-34.5105
		1.87284	-0.303621										-1.3126										-35.2005
		1.96929	-0.339909										-5.3826										-37.9305
		1.85817	-0.323487										-5.1626										-37.0505
		1.89113	-0.299027										-5.3826										-36.6905
		1.89671	-0.29719										-4.8226										-35.8005
		1.86748	-0.309937										-5.4426										-32.8905
		1.95716	-0.30741										-6.6726										-32.3805
		1.9352	-0.30098										-4.0126										-28.5805
		1.94331	-0.296501										-9.2526										-0.1905
		1.95782	-0.412484										-12.1726										5.9795
		2.10724	-0.429479										-11.6626										-2.2705
		1.99025	-0.436025										-12.3526										-10.2905
		1.99811	-0.405249										-7.3226										-15.3905
		2.16418	-0.35989										-11.6626										-14.5905
		2.12615	-0.357134										-11.0126										-25.5405
		1.99582	-0.373555										4.6474										-28.3405
		2.06882	-0.361153										-9.0526										-27.7605
		1.95021	-0.360234										-1.3826										-31.8205
		1.92338	-0.348062										5.5674										-31.4605
		1.93034	-0.353114										38.3774										-30.1105
		1.94451	-0.386187										80.9474										-30.6305
		1.9083	-0.340253										61.7574										-30.1405
		1.95362	-0.335774										77.9274										-26.3805
		1.93002	-0.301094										18.8074										-23.9205
		1.98138	-0.27652										-4.6426										-30.0405
		1.96777	-0.30385										-2.6926										-33.6805
		1.9552	-0.354033										-8.4626										-23.0105
		1.96124	-0.333822										-12.5326										-28.5605
		1.97435	-0.28341										-11.5026										-32.1205
		1.97566	-0.289266										-13.9826										-31.8005
		2.0379	-0.270204										-10.3326										-33.5405
		2.01704	-0.22783										-12.8326										-34.8605
		2.03296	-0.267678										-15.3226										-31.6105
		2.02869	-0.299946										-6.5426										-31.6205
		2.06379	-0.274223										-2.9326										-27.9505
		2.02434	-0.274453										-2.4526										-23.5505
		2.03908	-0.280769										-4.5526										-18.9405
		2.0633	-0.264577										-3.1926										-18.9105
		2.07354	-0.296501										-4.4326										-17.2905
		2.07167	-0.301439										-3.3126										-15.4305
		2.07531	-0.371373										-9.4826										-17.3405
		2.08707	-0.490227										-13.5726										-19.2105
		2.09093	-0.503548										-12.0626										-18.1805
		2.29412	-0.501136										-11.9426										-18.1905
		2.28849	-0.492064										-12.1826										-16.1905
		2.16474	-0.450839										-12.2726										-15.4505
		2.12242	-0.452676										-10.5826										-11.9505
		2.11427	-0.410761										-13.6026										-6.6005
		2.25671	-0.371603										-14.5026										-5.8605
		2.27235	-0.310626										-17.3026										-9.6105
		2.23472	-0.280309										-12.0826										-9.3505
		2.22647	-0.293286										-10.8326										-7.7305
		2.19584	-0.305343										-11.0126										-14.1805
		2.17545	-0.293515										-17.5626										-18.6805
		2.16138	-0.285017										-17.9826										-20.6405
		2.14902	-0.24896										-12.9826										-19.1605
		2.13581	-0.24494										-10.7526										-23.5105
		2.13504	-0.249648										-7.4626										-23.4405
		2.12824	-0.240347										-16.5626										-24.0205
		2.13104	-0.372177										-17.6126										-23.5605
		2.15128	-0.388828										-7.8526										-22.8405
		2.21392	-0.341861										-7.8726										-26.7005
		2.1897	-0.297075										-9.2326										-24.1805
		2.19314	-0.289611										-8.2126										-26.9205
		2.19775	-0.308559										-8.2026										-28.0405
		2.32175	-0.278587										-10.1326										-28.6105
		2.48625	-0.273879										-5.1926										-29.8105
		2.39522	-0.296845										-0.8526										-30.3505
		2.38119	-0.38722										-6.3326										-30.6705
		2.44162	-0.428561										-6.5626										-31.6905
		2.29652	-0.431546										-5.6826										-27.8605
		2.29208	-0.397211										-14.8026										-26.7105
		2.28714	-0.371488										-8.4626										-23.7605
		2.32634	-0.36345										-1.8326										-25.6505
		2.24091	-0.347143										-4.2826										-27.2605
		2.22052	-0.353229										-5.0126										-27.4805
		2.24939	-0.33899										-16.3526										-32.9005
		2.32391	-0.337038										-22.6026										-30.3205
		2.29652	-0.333018										-22.4026										-27.6905
		2.31219	-0.337382										-21.6126										-20.8505
		2.24931	-0.298913										-18.0226										-18.7305
		2.23605	-0.336119										-18.6426										-13.7805
		2.28011	-0.308673										-16.3326										-16.7905
		2.36761	-0.28341										-15.3126										-13.5805
		2.33853	-0.308673										-16.0626										-10.4105
		2.32951	-0.303047										-17.2326										-7.7005
		2.39615	-0.318434										-18.5026										-3.4405
		2.36955	-0.327392										-19.9226										-1.2405
		2.39401	-0.322913										-20.0926										-3.1405
		2.37328	-0.341631										-21.9826										-2.5105
		2.37451	-0.384579										-22.3526										3.9295
		2.38647	-0.491605										-22.0926										5.0195
		2.43751	-0.458647										-21.6926										1.7795
		2.43987	-0.418685										-21.8426										0.5295
		2.46542	-0.404905										-15.6126										2.2495
		2.47126	-0.381823										-2.6726										-2.0005
		2.39234	-0.310281										-25.5426										-3.0805
		2.33388	-0.248156										-7.6826										-1.7405
		2.29394	-0.224729										2.9174										-3.1905
		2.31765	-0.244825										7.2974										0.7995
		2.33007	-0.212098										0.0074										-5.2705
		2.32069	-0.24873										-5.3926										-3.7305
		2.36461	-0.24138										-3.6226										-5.1805
		2.34386	-0.219906										-1.9026										-6.1905
		2.30866	-0.294204										2.0474										-14.6305
		2.30539	-0.253094										2.0574										-1.2505
		2.29908	-0.225993										3.8974										123.529
		2.33663	-0.224614										-1.4626										125.749
		2.3246	-0.256539										1.8274										9.0095
		2.31939	-0.255275										1.4374										-14.0605
		2.31018	-0.228749										-0.6526										-4.7805
		2.30539	-0.311774										2.1274										1.5695
		2.30605	-0.270319										3.3374										9.1295
		2.32035	-0.246203										3.2374										7.6895
		2.32649	-0.240921										1.1074										3.3095
		2.44085	-0.249189										-1.0226										-0.9505
		2.43054	-0.229208										-10.8626										-4.7405
		2.43353	-0.347602										2.8674										-2.7905
		2.39215	-0.475069										19.1874										-3.7505
		2.38144	-0.4637										20.9374										-1.1405
		2.38193	-0.474609										12.6374										-2.7905
		2.43223	-0.473806										-4.6126										-7.5705
		2.40904	-0.466571										-4.8626										-6.6905
		2.36854	-0.398244										-9.5026										-6.9005
		2.3527	-0.296501										-11.5826										-7.6505
		2.3695	-0.279735										-9.6926										-7.0005
		2.41045	-0.290874										-10.2426										-9.5305
		2.38276	-0.280769										-9.1026										-10.7905
		2.34643	-0.292711										-7.0626										-7.0905
		2.34867	-0.224614										-10.9226										-10.3505
		2.34766	-0.236902										-1.6426										-9.3905
		2.35206	-0.218873										-4.8526										-7.1105
		2.37991	-0.188327										-4.4026										-8.2505
		2.41946	-0.196365										-4.8226										-8.6405
		2.40728	-0.203485										-7.2126										-13.6905
		2.45011	-0.176958										-1.7426										-11.9405
		2.5139	-0.149742										0.0574										-15.5705
		2.56812	-0.196136										3.1474										-18.4505
		2.42545	-0.145953										-2.2126										-19.3105
		2.55063	-0.187638										-1.9926										-20.3405
		2.47173	-0.242069										9.5974										-20.5305
		2.60201	-0.203944										2.6774										-20.2405
		2.56446	-0.128842										5.9174										-21.7505
		2.47927	-0.234605										11.6174										-23.2105
		2.50032	-0.180059										24.2874										-23.3905
		2.49172	-0.191312										14.4674										-15.4305
		2.66217	-0.199006										10.4774										-13.3405
		2.65664	-0.140556										17.4174										-14.4905
		2.59894	-0.148824										28.6374										6.4495
		2.55809	-0.142737										27.2074										24.7495
		2.57045	-0.124019										15.6674										34.4195
		2.59516	-0.284558										25.4074										19.2995
		2.49811	-0.155714										18.1874										11.4895
		2.50241	-0.167427										9.4974										5.3295
		2.52552	-0.221284										13.4974										5.5495
		2.50398	-0.136422										25.2474										2.6395
		2.45969	-0.0982965										21.7074										1.7895
		2.53328	-0.153187										18.6274										-1.8205
		2.49941	-0.132632										-6.5926										-2.4705
		2.50865	-0.284328										-0.2626										-6.7305
		2.56303	-0.436829										3.2274										-12.4305
		2.43626	-0.396522										10.8574										-15.6205
		2.50118	-0.288577										12.9674										-17.1705
		2.54901	-0.316023										8.7474										-22.4905
		2.51933	-0.224155										17.2374										-24.5305
		2.41025	-0.159733										12.5474										-26.6105
		2.3428	-0.207734										12.0274										-29.6805
		2.33894	-0.193265										7.0374										-28.6405
		2.41334	-0.221284										8.9174										-23.6005
		2.47937	-0.192001										8.5274										-16.6705
		2.4858	-0.225303										0.3974										-18.6105
		2.39816	-0.260098										-2.0726										-21.6705
		2.4242	-0.215887										-3.5726										-5.1705
		2.38706	-0.181781										-5.9526										-18.3005
		2.42869	-0.206241										-5.3426										-22.7205
		2.38141	-0.216576										-7.2726										-23.6205
		2.39723	-0.261706										-5.1726										-25.9705
		2.43334	-0.198432										-3.4426										-26.7705
		2.51769	-0.186145										0.2974										-22.8905
		2.43014	-0.211983										1.8374										-22.0905
		2.40403	-0.259984										-0.0126										-23.4005
		2.3836	-0.217839										-4.2626										-24.3105
		2.36685	-0.197399										-4.8326										-22.4905
		2.35326	-0.202107										-5.3826										-21.3905
		2.3513	-0.199466										-5.2326										4.3595
		2.3542	-0.250108										-2.8026										5.5795
		2.34926	-0.255505										-4.2126										3.6595
		2.36132	-0.210145										-3.8326										1.6195
		2.36662	-0.219792										-3.2926										-5.7605
		2.36901	-0.297764										-5.2426										-5.1005
		2.37918	-0.257802										-7.4026										-5.5505
		2.59931	-0.246663										-18.3226										-8.5405
		2.49983	-0.298453										-16.3426										-13.8705
		2.47507	-0.299487										-9.6426										-17.5905
		2.45429	-0.151465										-4.5626										-18.6305
		2.45599	-0.178566										-3.0826										-17.9305
		2.43845	-0.133091										-9.6626										-20.7505
		2.4259	-0.194298										-14.0826										-26.9505
		2.40757	-0.175121										-11.7226										-23.4805
		2.39703	-0.138259										-5.1926										-25.7405
		2.40796	-0.236098										-1.5026										-24.7505
		2.40524	-0.225533										-5.5126										-24.2305
		2.46606	-0.216461										-14.1326										-26.5805
		2.4184	-0.179599										-11.7826										-24.4605
		2.4072	-0.177073										-12.2326										-25.2005
		2.39998	-0.183733										-8.7826										-23.4505
		2.3991	-0.213935										1.0974										-16.7205
		2.39964	-0.360005										5.4774										-18.0705
		2.39988	-0.372177										1.3774										-23.5605
		2.46785	-0.33543										-1.0926										-25.5305
		2.58381	-0.290759										-0.7926										-32.6805
		2.57426	-0.244136										-6.7226										-31.1005
		2.5857	-0.198088										-21.3426										-25.2405
		2.57509	-0.198088										-0.2026										-18.0605
		2.64475	-0.167197										13.8674										-20.0205
		2.59732	-0.173169										43.8574										-25.5405
		2.55176	-0.169149										13.0074										-28.7105
		2.56065	-0.309362										6.0874										-30.3805
		2.55804	-0.170527										6.7974										-29.7705
		2.60936	-0.176154										1.2274										-31.4705
		2.517	-0.231505										15.0574										-33.6205
		2.43241	-0.154106										3.2774										-29.8705
		2.41381	-0.157322										-0.7026										-26.1305
		2.45576	-0.1618										-6.8926										-18.6505
		2.41133	-0.271926										-3.4226										-16.4605
		2.37837	-0.206241										2.0974										-18.5705
		2.41823	-0.200499										-3.3626										-26.2505
		2.36864	-0.196595										-19.4726										-20.2205
		2.35631	-0.119885										-17.8426										-25.7105
		2.35572	-0.146757										-6.5026										-29.8805
		2.36233	-0.217265										-2.5226										-30.9505
		2.36768	-0.160996										1.8474										-29.0405
		2.37471	-0.153876										39.7574										55.0995
		2.5313	-0.183389										35.9374										24.8895
		2.51668	-0.278472										-7.1726										-14.4405
		2.4704	-0.212442										-6.1126										-11.3205
		2.44854	-0.312922										10.8474										-3.0405
		2.40782	-0.181781										12.0774										-3.0005
		2.41072	-0.1378										15.7074										-4.5305
		2.40335	-0.149053										16.3174										-5.9605
		2.39313	-0.105301										12.1474										-4.2605
		2.39217	-0.338071										13.7574										-8.9505
		2.39173	-0.419718										12.0774										-22.0705
		2.44024	-0.364253										13.5874										-28.6505
		2.59108	-0.390895										12.4974										-27.9505
		2.49956	-0.26274										6.8574										-28.1505
		2.46453	-0.3352										6.1874										-27.9805
		2.42857	-0.327277										-4.4226										-30.0405
		2.40158	-0.221169										6.9874										-22.5305
		2.40914	-0.139063										14.0174										-19.0805
		2.40079	-0.080612										8.1274										-19.4205
		2.3849	-0.0446687										14.4474										-20.2405
		2.39185	-0.0165343										15.4974										-18.5805
		2.39922	-0.0610901										-4.9626										-22.9005
		2.39966	-0.0678653										12.9374										-28.7105
		2.41774	-0.0041321										27.6274										-27.3705
		2.8009	0.033993										36.0574										-25.3305
		2.6294	-0.0349078										37.4374										-31.1505
		2.60248	-0.118507										34.1674										-26.3605
		2.57934	-0.125627										42.1074										-29.5705
		2.56332	-0.145034										41.3574										-30.2205
		2.58639	-0.194413										43.9874										-29.4705
		2.57583	-0.115751										10.7674										-26.7705
		2.55922	-0.126546										14.4674										-24.5005
		2.52879	-0.0733774										23.9074										-20.3005
		2.76943	-0.0343336										20.5174										-15.5705
		2.62105	-0.0432907										10.7274										-10.4405
		2.58103	-0.133665										6.5174										-12.9205
		2.45345	-0.0647648										7.9274										-15.2605
		2.57698	-0.0698175										11.9574										-17.3605
		2.58528	-0.113455										9.2874										-15.8605
		2.42759	-0.0714252										9.7474										-13.3005
		2.43019	-0.0925548										17.3474										-16.7505
		2.49772	-0.0697027										13.5374										-18.0105
		2.42988	-0.116785										-8.1426										-19.0805
		2.53955	-0.0615494										7.9374										-15.7805
		2.57482	-0.0364007										18.5074										-2.3605
		2.44125	-0.152728										12.5174										0.0995
		2.54198	-0.0897987										-10.7226										8.4795
		2.49305	-0.111847										-4.9126										5.8495
		2.59054	-0.109091										-4.3926										-3.3305
		2.52854	-0.135847										-0.3526										-9.9705
		2.43653	-0.131828										1.5774										-11.9505
		2.45458	-0.137111										3.2974										-13.7305
		2.4579	-0.29363										5.0774										-14.9805
		2.42536	-0.361957										10.0774										-17.0005
		2.45648	-0.24517										7.7374										-16.5705
		2.42422	-0.145608										30.1574										-15.0605
		2.48895	-0.159733										24.8474										-13.2805
		2.5522	-0.159963										29.8174										-12.0505
		2.58	-0.186719										25.7374										-14.1505
		2.61933	-0.191772										42.3174										-16.5905
		2.65593	-0.139752										26.3974										-17.5105
		2.60555	-0.150891										7.6174										-19.6705
		2.60152	-0.202796										18.8074										-20.6205
		2.51901	-0.10622										22.0974										-19.9805
		2.45599	-0.14113										28.1274										-20.9705
		2.60985	-0.112536										23.6374										-20.9705
		2.51415	-0.126201										23.4374										-22.6405
		2.58924	-0.193609										11.0674										-21.0605
		2.7547	-0.247122										28.6374										-23.5205
		2.62527	-0.236672										54.1074										-25.5105
		2.53245	-0.142048										44.4674										-30.6305
		2.52616	-0.159159										12.9674										-26.8905
		2.5565	-0.144001										19.5374										-27.9205
		2.55858	-0.0686692										28.4974										-29.5305
		2.53935	-0.215657										43.2074										-31.6605
		2.47075	-0.15824										34.1074										-30.5205
		2.44827	-0.123675										19.2374										-27.9805
		2.41772	-0.139981										25.6774										-28.6605
		2.40526	-0.150661										36.8574										-22.3805
		2.39485	-0.164212										29.1974										-13.3905
		2.46424	-0.183619										28.3074										-13.7205
		2.48991	-0.112191										29.9974										-13.7905
		2.41735	-0.0478841										14.1474										-14.0705
		2.38008	-0.133895										12.2774										-14.8705
		2.37215	-0.275257										15.2374										-13.1005
		2.37048	-0.245744										13.2874										-14.6905
		2.36353	-0.221284										7.6174										-21.0705
		2.35314	-0.149628										6.7674										-22.3605
		2.35429	-0.112536										5.3774										-20.1305
		2.34643	-0.0880762										2.9774										-22.4505
		2.33914	-0.0920954										-0.7326										-25.7805
		2.37751	-0.150431										0.3974										-26.5705
		2.4705	-0.275257										1.4974										-18.0905
		2.37026	-0.276405										2.5674										-28.7505
		2.44098	-0.249074										-0.4326										23.5295
		2.46399	-0.162948										0.1674										112.189
		2.43692	-0.0829087										3.1574										90.2295
		2.49647	-0.130106										0.5374										-12.9505
		2.4803	-0.0446687										1.5874										-18.6905
		2.46836	-0.022965										1.4674										-14.8205
		2.48662	-0.105761										1.6374										-29.9605
		2.38077	-0.0655686										-1.4926										-36.0705
		2.3429	-0.050066										-5.7526										-39.0005
		2.34137	-0.124823										-8.9626										-37.9005
		2.31278	-0.066028										-5.5526										-38.5405
		2.50911	0.020787										-0.3026										-36.5505
		2.34575	-0.068095										13.5974										-39.9305
		2.3387	-0.0287067										14.9774										-39.1605
		2.30308	0.0045953										21.1574										-42.0305
		2.31158	-0.0677505										12.1074										-40.5205
		2.45169	0.00011675										5.3374										-36.5805
		2.34216	-0.151924										3.3974										-34.7305
		2.31192	-0.200499										9.8374										-33.6705
		2.30067	-0.138144										8.0174										-26.8105
		2.37648	-0.10978										8.6774										-16.2005
		2.36179	-0.127005										5.6374										-19.4305
		2.2765	-0.123675										7.6874										-23.7305
		2.27908	-0.179025										7.0274										-20.8605
		2.28422	-0.147675										3.4074										-22.9805
		2.29524	-0.158125										2.8574										-24.2905
		2.29434	-0.141359										5.3574										-26.0305
		2.29787	-0.134125										5.2074										-22.8105
		2.29824	-0.200155										9.6274										-23.1805
		2.38112	-0.241036										8.7674										-24.2005
		2.3256	-0.177418										11.1374										-26.3805
		2.29994	-0.215083										9.2174										-24.9005
		2.30893	-0.185571										7.0174										-26.4405
		2.39983	-0.231275										8.8574										-25.7505
		2.33356	-0.130795										10.5874										-27.8105
		2.37502	-0.12712										11.2074										-26.4505
		2.50536	-0.434762										14.3274										-27.0405
		2.51221	-0.390206										9.1274										-28.3305
		2.3524	-0.368617										11.8274										-30.8405
		2.35599	-0.0873872										10.7474										-29.6105
		2.37586	-0.13045										8.4974										-28.1805
		2.38615	-0.0350226										10.8574										-24.9605
		2.50091	0.0166529										9.9274										-28.8305
		2.36665	0.0504143										10.6274										-26.6505
		2.31671	0.0212463										10.2574										-22.2405
		2.2948	0.0690175										5.9374										-20.8305
		2.29016	0.0680988										4.8174										-38.7205
		2.27343	0.0427204										3.5774										-20.5605
		2.28215	0.0756779										0.8374										-17.9205
		2.28923	0.0776301										5.5174										-19.1805
		2.29628	0.0570747										5.8074										-5.6305
		2.30387	0.0390457										3.2974										1.4195
		2.3091	0.0525962										1.2474										-3.7105
		2.31831	0.0898026										-2.3726										-9.0605
		2.33302	0.110013										9.8674										-9.7305
		2.35034	0.118511										28.9474										-8.0105
		2.37969	0.106339										17.7674										-7.7405
		2.57153	0.051333										17.0274										-10.6305
		2.46107	0.0391605										2.1474										-14.4505
		2.4564	-0.0169936										24.3974										-16.0705
		2.4396	0.00505464										23.7574										-19.1005
		2.47824	-0.0160749										12.2574										-23.3905
		2.44729	0.0460506										6.8274										-21.9105
		2.40909	0.0285957										10.2174										-20.5005
		2.38085	0.117707										5.8174										-21.0805
		2.3791	0.07074										9.1274										-21.4005
		2.50725	0.0519071										17.0374										-20.3905
		2.48359	0.0691323										27.9074										-18.4505
		2.44309	0.0864724										22.1774										-15.5905
		2.46751	0.106224										14.8574										-17.1805
		2.4339	0.116674										29.6874										-19.3105
		2.40728	0.100253										33.3874										-23.0905
		2.40096	0.0910657										29.8274										-21.6005
		2.39047	-0.0033283										32.5874										-27.2705
		2.38222	0.0972668										18.3074										-31.5705
		2.3739	0.0747592										30.8674										-33.0105
		2.39148	0.120463										23.9074										-35.3005
		2.47173	0.175239										25.0074										-36.3405
		2.46945	0.162378										23.0374										-37.6005
		2.63353	0.106568										22.6974										-38.1105
		2.62955	0.191891										27.2174										-36.2705
		2.49627	0.0682137										28.3774										-39.6205
		2.40686	0.115526										28.1274										-40.6405
		2.36174	0.110702										31.4974										-38.5405
		2.37662	0.151584										27.6674										-40.6105
		2.41816	0.144464										28.4174										-39.5005
		2.42926	0.141363										24.8074										-39.8505
		2.51693	-0.0360561										22.6274										-40.0005
		2.427	0.132062										20.4374										-41.4105
		2.53203	0.137										20.9174										-39.7005
		2.62218	0.169957										17.7674										-40.3805
		2.65861	0.0368638										19.5674										-42.2705
		2.53459	0.08808										20.3174										-47.8105
		2.55203	0.154225										20.5674										-45.5405
		2.65512	0.104616										19.2274										-41.0305
		2.528	0.156751										17.2874										-46.8605
		2.41663	0.184197										20.0674										-47.0105
		2.36825	0.10186										23.5474										-44.0605
		2.3359	0.0398495										23.8774										-38.4205
		2.32632	0.0803861										21.9574										-41.0405
		2.32185	0.0600604										20.5974										-40.1405
		2.38903	0.111277										17.7974										-41.8805
		2.4286	0.0405385										18.3374										-41.7605
		2.45672	0.117478										14.5174										-38.5305
		2.54876	0.149057										12.4774										-41.7105
		2.48087	0.17478										14.0274										-42.2205
		2.57715	0.182589										10.7374										-46.1705
		2.6028	0.18213										9.3174										-45.7805
		2.58568	0.0553522										11.2474										-46.2005
		2.50076	0.0366341										12.6774										-42.3505
		2.50462	0.113344										10.5574										-43.7705
		2.54119	0.0530555										14.0874										-45.2105
		2.62974	0.118856										17.1374										-44.9505
		2.462	0.170991										19.2974										-47.5805
		2.48993	0.173976										18.5074										-44.3305
		2.54969	0.176503										18.9174										-43.0405
		2.5182	0.181326										21.8274										-45.7305
		2.52496	0.0217056										23.3774										-45.6705
		2.44911	0.0219353										22.1574										-19.9205
		2.47303	0.131258										23.8874										-23.4905
		2.47401	0.0987597										22.2674										-16.8205
		2.43378	-0.0039025										21.5674										-5.8805
		2.40949	-0.494017										20.9074										-13.4505
		2.38809	-0.602076										20.5474										-13.9805
		2.43599	-0.464848										24.1374										-13.7405
		2.3257	-0.234375										20.6674										-16.3405
		2.29984	-0.123216										20.4874										-21.4005
		2.29854	-0.0457023										17.3874										-22.3605
		2.28704	-0.0261804										17.0874										-25.8005
		2.3637	-0.0088403										14.0074										-28.1905
		2.47075	-0.0663725										34.3274										-32.4305
		2.37237	-0.0752147										42.9374										-35.1905
		2.41853	-0.121378										38.1274										-38.9805
		2.34602	-0.0765928										33.6974										-45.6805
		2.33555	-0.0887652										32.9674										-45.0605
		2.30374	-0.270778										24.6874										-44.1505
		2.27368	-0.264692										16.3474										-48.4505
		2.27803	-0.51905										14.6474										-47.3205
		2.27682	-0.608162										22.8874										-46.5605
		2.29827	-0.642727										21.3974										-46.1405
		2.3063	-0.705082										20.1174										-46.7705
		2.30431	-0.681771										21.0874										-41.7605
		2.28839	-0.328884										15.1874										-25.0305
		2.2919	-0.40789										22.1474										-28.6705
		2.28739	-0.320961										29.6974										-26.6005
		2.27159	-0.339794										26.9974										-14.2905
		2.40514	-0.516524										25.7074										-16.2405
		2.46731	-0.431202										25.3774										-19.4105
		2.54102	-0.387335										22.8474										-17.3305
		2.38927	-0.371488										24.3874										-21.4105
		2.3724	-0.349555										20.2474										-23.8705
		2.37269	-0.349669										21.6774										-26.9605
		2.3343	-0.351507										23.8974										-30.5605
		2.31679	-0.327506										21.8774										-30.5205
		2.30544	-0.331985										21.6474										-32.0705
		2.28581	-0.32498										18.3574										-33.4305
		2.28046	-0.318205										18.7074										-34.7005
		2.27535	-0.0214722										20.1874										-37.3405
		2.27935	-0.0934734										21.9174										-35.6205
		2.27351	-0.0837125										23.5674										-36.8205
		2.27886	-0.187064										23.3874										-37.3305
		2.28355	-0.222088										23.0874										-37.8805
		2.28314	-0.195906										20.9874										-39.2805
		2.38318	-0.244022										21.3774										-36.5905
		2.48551	-0.417652										20.7874										-32.8705
		2.38136	-0.40502										21.0674										-39.2105
		2.37304	-0.16513										16.2874										-44.3405
		2.33582	-0.205667										18.0674										-40.2705
		2.30136	-0.20337										17.0474										-36.1505
		2.29542	-0.215887										16.7274										-35.9705
		2.28866	-0.23828										14.6874										-40.4705
		2.28537	-0.274912										17.5574										-40.3005
		2.30271	-0.247696										20.0674										-32.6605
		2.36628	-0.177762										18.9674										-33.1105
		2.32597	-0.200729										18.1574										-38.5405
		2.31784	-0.198088										18.3874										-36.6405
		2.31718	-0.214509										19.4774										-32.3105
		2.29687	-0.261476										19.5174										-29.3005
		2.29399	-0.254816										17.1274										-29.5205
		2.2895	-0.2454										15.8474										-27.1005
		2.29944	-0.268367										17.0174										-35.7705
		2.40688	-0.292252										16.3674										-37.6205
		2.36992	-0.23495										12.1474										-32.9205
		2.34806	-0.231619										10.8974										-36.7805
		2.44537	-0.239543										22.1274										-27.4905
		2.43963	-0.267563										51.1074										-27.2105
		2.47035	-0.302702										41.0174										-30.0005
		2.48097	-0.2694										28.9474										-29.6205
		2.46551	-0.240117										37.5374										-33.8705
		2.34793	-0.209112										35.5874										-35.1205
		2.38163	-0.196939										25.4774										-31.1805
		2.3089	-0.205322										30.8474										-32.2705
		2.27616	-0.203715										37.7074										-34.7705
		2.25553	-0.178107										26.4774										-39.3705
		2.25769	-0.193035										28.4374										-38.4205
		2.25221	-0.203026										30.6674										-1.8805
		2.27687	-0.200959										28.6474										-33.3705
		2.29139	-0.189016										29.0374										-40.1505
		2.28036	-0.21405										29.1874										-37.7205
		2.26901	-0.214624										26.4774										-36.6705
		2.25454	-0.18959										28.3974										-37.9605
		2.24867	-0.181896										30.5174										-29.5705
		2.24275	-0.219906										26.9374										-34.2205
		2.23904	-0.213016										25.9874										-25.8205
		2.33113	-0.182126										26.7174										-24.4205
		2.34017	-0.164786										22.9674										-23.1205
		2.36542	-0.234375										23.1374										-25.7805
		2.43105	-0.2036										24.1274										-24.7505
		2.56848	-0.241266										24.8274										-29.1605
		2.54837	-0.242299										25.7174										-30.7705
		2.47885	-0.233801										26.7774										-34.8505
		2.46213	-0.223811										26.5774										-36.6205
		2.45847	-0.260098										28.2974										-33.7205
		2.4622	-0.323487										27.1774										-28.3505
		2.48895	-0.323028										30.5274										-28.6305
		2.50683	-0.294434										25.0374										-31.4105
		2.3765	-0.241266										25.7774										-33.4105
		2.36454	-0.250912										28.2574										-37.5105
		2.29443	-0.230471										25.6674										-39.5105
		2.24774	-0.12										27.8074										-38.5205
		2.21841	-0.164097										28.1174										-37.9205
		2.19748	-0.209112										27.2274										-38.6605
		2.19257	-0.297994										27.4074										-38.4205
		2.22748	-0.29742										27.7174										-39.8805
		2.31887	-0.274568										25.8774										-38.5705
		2.24538	-0.277094										24.0274										-40.3005
		2.32784	-0.260558										27.0874										-40.9405
		2.37812	-0.31074										24.5774										-43.0905
		2.29493	-0.296501										25.6274										-30.3105
		2.24145	-0.314186										25.6574										-28.3605
		2.23359	-0.318894										25.7174										-38.6705
		2.22583	-0.311315										30.7574										-46.0205
		2.198	-0.297764										51.8674										-47.1805
		2.18992	-0.292367										48.2474										-28.3905
		2.17764	-0.321879										42.6574										-27.3705
		2.2994	-0.285936										46.8374										11.5095
		2.21731	-0.270319										46.3874										-25.4705
		2.33071	-0.2663										43.8974										-33.0705
		2.45019	-0.299831										45.4574										-30.5305
		2.36328	-0.302932										54.5374										-29.8005
		2.41003	-0.324865										56.6374										-28.2805
		2.3753	-0.303276										62.0174										-30.2005
		2.40605	-0.342894										62.0174										-30.0405
		2.34191	-0.302358										69.8374										-17.9605
		2.42138	-0.336234										65.2274										-11.4405
		2.3287	-0.323487										60.6274										-14.6105
		2.29163	-0.319238										57.8474										-11.6605
		2.26319	-0.316023										58.8274										-18.7505
		2.40052	-0.303621										63.4174										-15.8505
		2.35781	-0.302817										62.0974										-16.4705
		2.30364	-0.316023										62.6874										-26.3805
		2.27412	-0.333478										72.4074										-25.1905
		2.2584	-0.320272										52.8674										-26.3805
		2.34297	-0.314645										51.4674										-26.7905
		2.34523	-0.323947										49.4974										-30.1605
		2.30549	-0.319927										48.5474										-26.9005
		2.26938	-0.310855										47.5874										-27.7705
		2.2837	-0.322568										48.2674										-28.7305
		2.29551	-0.350933										48.9874										-26.8905
		2.28731	-0.357823										52.6574										-29.3705
		2.28007	-0.339909										58.0674										-26.9205
		2.27584	-0.337841										55.4774										-16.6705
		2.25695	-0.346454										57.2574										-26.7805
		2.23897	-0.511242										57.0474										-35.9205
		2.20476	-0.346569										54.7274										-39.2705
		2.18181	-0.315449										53.2474										-41.0305
		2.2203	-0.268137										54.0474										-38.3705
		2.19594	-0.273304										54.1474										-36.8605
		2.17152	-0.277438										52.1474										-39.2105
		2.26786	-0.267333										54.1574										-43.4905
		2.44707	-0.270663										53.3674										-40.2905
		2.26813	-0.271237										49.2274										-39.7505
		2.23976	-0.283984										50.9774										-40.3305
		2.20903	-0.32165										48.3274										-38.3805
		2.13465	-0.300635										53.1774										-41.3205
		2.12954	-0.297075										51.0774										-41.6205
		2.12085	-0.313152										52.2374										-40.9105
		2.12787	-0.253438										53.7474										-41.9905
		2.139	-0.247926										51.3074										-41.1005
		2.23364	-0.257802										51.8274										-40.4005
		2.25992	-0.250567										56.1374										-39.0705
		2.30637	-0.261017										60.1074										-39.0405
		2.29399	-0.222662										59.1974										-38.0905
		2.23489	-0.201992										61.2774										-40.9405
		2.22222	-0.224614										58.6374										-35.8605
		2.21001	-0.239084										57.5474										-24.0505
		2.35265	-0.237017										56.4374										-25.2005
		2.19056	-0.225533										56.0674										-26.2805
		2.10321	-0.255964										54.0974										-30.0805
		2.07582	-0.249878										50.0474										-37.9105
		2.05099	-0.274797										53.8074										-39.6005
		2.03881	-0.290989										49.1174										-41.6605
		2.03832	-0.235065										48.9974										-41.5605
		2.0278	-0.22404										47.0474										-46.6805
		2.03082	-0.249304										44.7174										-47.1405
		2.03456	-0.528237										44.2074										-46.6605
		2.08511	-0.69624										50.5874										-43.9605
		2.22681	-0.744126										51.6274										-45.8405
		2.24209	-0.771227										53.8574										-46.8905
		2.17145	-0.804759										55.1474										-46.9505
		2.12844	-0.611033										57.0974										-49.3305
		2.17358	-0.559242										57.1874										-50.1405
		2.21261	-0.629521										56.8974										-49.7205
		2.15722	-0.64422										59.0074										-47.1705
		2.15204	-0.671321										59.5374										-49.4005
		2.14902	-0.514227										51.3874										-41.4105
		2.13318	-0.747801										46.2274										-21.3405
		2.09628	-0.602306										42.5474										-23.2505
		2.0545	-0.73448										48.0374										-18.6505
		2.0381	-0.740107										45.8474										-15.3405
		2.03355	-0.732413										45.5574										-12.4305
		2.03527	-0.447738										48.1274										-13.6505
		2.03633	-0.44636										49.1074										-19.8505
		2.02682	-0.437059										50.0274										-25.6605
		2.03645	-0.376541										46.9374										-23.4005
		2.05413	-0.456006										44.9574										-22.0705
		2.17103	-0.681541										47.0274										-17.3905
		2.12409	-0.659034										44.2574										-32.9705
		2.08874	-0.669599										44.8574										-32.4105
		2.09142	-0.669828										44.1674										-36.7605
		2.0815	-0.524333										39.1074										-32.7905
		2.07572	-0.438322										38.8274										-33.5305
		2.08098	-0.357249										39.1074										-28.7705
		2.06764	-0.299946										41.5374										-27.2605
		2.06686	-0.457155										41.3774										-24.8405
		2.0657	-0.562917										38.3174										-25.9205
		2.06791	-0.575434										38.8274										-24.9505
		2.06204	-0.541328										44.4874										-29.3605
		2.05401	-0.587032										44.2774										-24.5505
		2.05711	-0.49815										39.5374										-11.7005
		2.21515	-0.470016										35.6174										-27.8305
		2.22165	-0.444063										39.3674										-34.8905
		2.19584	-0.450035										41.5474										-18.6605
		2.18899	-0.418226										38.6974										-15.1005
		2.24182	-0.439126										39.4874										-19.5405
		2.18842	-0.446934										45.0874										-26.2905
		2.15469	-0.542362										51.9474										-24.6505
		2.13618	-0.56797										50.4874										-14.5105
		2.13996	-0.412943										46.9774										-22.6405
		2.15047	-0.496887										46.0074										-22.1105
		2.12795	-0.691991										56.2674										-14.3105
		2.08643	-0.722997										55.6374										-13.8505
		2.07177	-0.728509										64.3774										-20.6305
		2.06502	-0.697848										61.7774										-11.2005
		2.05156	-0.648928										54.0174										-23.0305
		2.05561	-0.424312										51.6774										-21.6005
		2.08452	-0.577272										54.9774										-6.8405
		2.17611	-0.757677										54.4174										-19.1805
		2.20913	-0.728394										57.7674										-28.4105
		2.20638	-0.5922										56.5474										-30.0905
		2.20856	-0.585884										56.5274										-29.3705
		2.13163	-0.456236										59.0974										-16.5505
		2.13966	-0.659723										61.0974										-23.0905
		2.12996	-0.679934										60.4174										-28.1805
		2.11078	-0.709561										56.9274										-33.2505
		2.11414	-0.610803										59.3174										-31.9005
		2.10717	-0.587836										61.3674										-25.3405
		2.06457	-0.590477										56.7474										-19.2205
		2.15781	-0.546496										55.0274										-23.5005
		2.2147	-0.744356										53.0374										-27.2005
		2.07963	-0.693254										53.8974										-28.4505
		2.03257	-0.685101										52.6974										-32.9905
		2.02557	-0.683264										56.1774										-32.1405
		2.00457	-0.659493										51.7074										-28.8005
		1.97897	-0.690958										51.0574										-29.3905
		1.95544	-0.69601										51.6474										-24.8805
		1.98757	-0.660067										51.6974										-29.0605
		2.07285	-0.518706										50.4574										-29.2205
		2.04222	-0.4815										53.9574										-36.1605
		2.14531	-0.497232										55.9574										-23.7005
		2.24727	-0.360005										54.4674										-13.8505
		2.23411	-0.434991										50.7874										-22.4405
		2.27795	-0.707149										46.4374										-25.5605
		2.10085	-0.584047										48.3474										-23.5905
		2.2558	-0.176154										47.5474										-26.1305
		2.18655	-0.22806										46.5474										-18.6105
		2.17759	-0.184882										48.0574										-20.4905
		2.13713	-0.0165343										48.0474										-18.3305
		2.11738	-0.0635016										50.2974										-16.8005
		2.10316	-0.673388										46.0074										-32.8105
		2.05799	-0.700834										46.0774										-38.2505
		2.08852	-0.538228										48.5474										-37.4005
		2.01994	-0.585654										44.1974										-34.8605
		2.07452	-0.802462										42.1674										-25.5805
		2.09936	-0.797869										43.2174										-17.7905
		2.06519	-0.76606										44.4374										-20.8205
		2.10277	-0.668106										46.4474										-15.5305
		2.08906	-0.622631										42.5074										-18.2005
		1.91948	-0.617349										41.4274										-15.6105
		1.91061	-0.623894										40.6274										-21.2705
		1.92282	-0.686479										40.9174										-24.6805
		1.91096	-0.712432										42.1574										-27.2405
		1.89094	-0.753198										43.3674										-30.0505
		1.88718	-0.67557										44.1574										-28.0605
		1.89133	-0.65111										47.2674										-25.2105
		1.89278	-0.667417										44.1474										-24.7605
		1.99152	-0.683493										46.5274										-27.6105
		2.11085	-0.561195										47.2474										-26.8105
		2.07786	-0.564984										49.7874										-22.6505
		2.03598	-0.462782										49.9674										-18.9105
		1.95993	-0.562802										49.4274										-12.1705
		1.94635	-0.522955										50.5474										-14.7505
		1.91673	-0.563377										49.7974										-26.2505
		1.91123	-0.700259										45.8374										-30.3605
		1.91135	-0.673962										44.7874										-32.7505
		1.90791	-0.632162										42.1374										-33.6005
		1.90025	-0.645943										46.2574										-23.9205
		1.92702	-0.600468										45.4674										-29.6505
		1.90445	-0.524218										42.5974										-20.2505
		1.87436	-0.681197										41.0774										-21.7305
		1.96932	-0.672469										39.8174										-15.8505
		1.98253	-0.533749										38.4374										-15.7705
		1.98627	-0.597712										42.3774										-23.2205
		2.1095	-0.677752										43.2874										-31.1005
		2.11142	-0.669828										42.5774										-35.4105
		2.07224	-0.64422										44.5374										-36.6805
		2.0869	-0.64778										41.2974										-33.0305
		2.06435	-0.656622										42.8074										-27.8905
		1.96674	-0.690499										42.4874										-25.3305
		2.08511	-0.347602										43.7374										-21.1505
		2.09599	-0.71404										43.7474										-29.7105
		2.07533	-0.754347										44.4274										-19.3405
		2.02323	-0.709676										44.1474										-29.6605
		2.01761	-0.566018										47.0474										-28.5205
		1.98376	-0.486437										41.7374										-20.5405
		1.92078	-0.586688										42.2774										-27.6305
		1.92122	-0.756413										43.4274										-24.3405
		1.88664	-0.667876										46.2774										-13.8505
		1.96583	-0.666613										44.3174										-17.7605
		2.12384	-0.706116										42.7874										-26.6005
		2.02648	-0.728394										43.2174										-24.6205
		1.99995	-0.721274										41.2874										-29.8005
		2.0069	-0.562343										42.1474										-26.2205
		2.06096	-0.525711										43.1274										-23.2805
		2.00987	-0.617579										45.0274										-27.5905
		1.96237	-0.70313										41.2274										-19.7305
		1.96001	-0.523414										40.9374										-6.9605
		1.94399	-0.564869										39.4074										-16.6905
		1.94638	-0.466915										37.3474										-15.5405
		1.94021	-0.522955										47.3474										-14.2205
		1.90224	-0.533405										57.0374										-20.4205
		1.92874	-0.549482										57.7774										-22.9505
		1.91702	-0.74516										52.6474										-27.3305
		2.01046	-0.817276										55.4074										-27.6005
		1.9846	-0.820147										62.9774										-23.2105
		2.02638	-0.759629										57.6174										-22.5805
		1.94999	-0.75871										60.4774										-24.4905
		1.91312	-0.763763										58.6174										-27.0705
		1.86777	-0.754461										60.3074										-30.0705
		1.81	-0.725408										54.8674										-31.4405
		1.75221	-0.766978										58.2174										-36.3705
		1.69972	-0.8074										57.3474										-34.0605
		1.68306	-0.765256										61.7774										-28.7805
		1.67093	-0.77961										57.8474										-28.8905
		1.68832	-0.78294										58.8174										-31.9105
		1.88826	-0.729887										54.3574										-32.0105
		1.90575	-0.808204										55.7274										-33.9505
		1.91339	-0.8701										58.3674										-35.4305
		1.97025	-0.760892										58.4774										-34.9705
		1.96234	-0.596679										56.3074										-34.3605
		1.94964	-0.585425										56.8274										-36.0705
		1.89904	-0.558668										56.7174										-41.7005
		1.87303	-0.643301										56.4274										-40.6505
		1.84493	-0.676833										57.2774										-43.1405
		1.82368	-0.733447										55.4274										-39.8505
		1.77053	-0.769505										50.1374										-38.1405
		1.73565	-0.731724										52.1474										-38.6605
		1.71396	-0.794309										53.4674										-42.1605
		1.68407	-0.814979										51.2174										-41.9705
		1.67459	-0.82164										45.1174										-39.5205
		1.66889	-0.711858										49.0174										-28.9105
		1.6638	-0.79339										49.9374										-25.2405
		1.65906	-0.652258										46.3674										-30.0605
		1.65341	-0.437059										55.0174										-28.4805
		1.65594	-0.334511										56.0574										-32.1805
		1.65059	-0.636526										55.5674										-46.2105
		1.68783	-0.764222										53.0374										-45.9905
		1.93977	-0.794653										59.0674										-21.3205
		1.93751	-0.80051										54.8574										-24.2905
		2.0015	-0.561195										53.0874										-31.9205
		1.91889	-0.550974										51.8674										-32.3405
		1.96531	-0.691991										55.4274										-28.4905
		1.90963	-0.707264										60.9474										-22.4305
		1.96529	-0.764682										61.0774										-32.7205
		1.81251	-0.739418										62.6574										-34.3305
		1.80202	-0.531338										54.9174										-24.5305
		1.78411	-0.523529										57.2374										-16.5005
		1.77412	-0.612641										66.9474										-0.3105
		1.73825	-0.68602										63.3974										-15.5605
		1.69529	-0.757906										59.4774										-14.8605
		1.66253	-0.778691										56.1174										-22.2905
		1.63661	-0.711628										60.5874										-30.9905
		1.61569	-0.622631										59.3374										-35.7805
		1.59262	-0.724949										64.3874										-37.6005
		1.59095	-0.731494										65.1974										-36.6905
		1.60254	-0.793046										65.1274										-36.2905
		1.60463	-0.787419										61.6974										-37.5005
		1.63811	-0.524563										55.8874										-37.3005
		1.90081	-0.647206										55.9074										-39.2105
		1.96853	-0.846214										54.9974										-30.4005
		2.02886	-0.728164										60.6174										-11.6505
		2.0335	-0.645024										56.0174										-23.3205
		2.02427	-0.56464										59.1174										-13.7905
		2.01943	-0.611033										62.2674										-14.7405
		1.95593	-0.600124										57.8274										-26.3105
		1.96028	-0.402953										56.9474										-31.1505
		1.85606	-0.576582										63.0074										-37.6505
		1.78325	-0.665235										63.6774										-38.1405
		1.80096	-0.608162										67.8874										-36.7605
		1.75862	-0.542362										59.9774										-36.3105
		1.7682	-0.848855										62.0974										-35.8905
		1.73069	-0.716796										66.3474										-36.7005
		1.70868	-0.672125										62.8374										-40.1705
		1.7021	-0.528352										55.9074										-37.8205
		1.67048	-0.751705										59.2574										-37.4605
		1.62301	-0.727131										63.6874										-37.5305
		1.571	-0.754347										60.1874										-40.3905
		1.5572	-0.726442										64.3174										-40.0305
		1.55293	-0.78317										62.5874										-32.5605
		1.55317	-0.802577										62.0574										-37.0105
		1.55723	-0.729313										59.3974										-24.1005
		1.55946	-0.758595										61.4274										-21.9705
		1.564	-0.760318										60.6174										-21.4705
		1.56351	-0.854712										65.9574										-17.9805
		1.567	-0.908569										57.8274										-28.9305
		1.56518	-0.9599										61.5474										-34.9605
		1.56626	-0.950025										64.5474										-39.5805
		1.55843	-0.89743										60.5374										-42.7105
		1.55978	-0.666153										63.0874										-43.0105
		1.56187	-0.556601										63.9574										-42.2505
		1.5866	-0.411336										66.2374										-42.6505
		1.59051	-0.448312										62.1974										-44.7005
		1.60141	-0.486897										63.2774										-45.9505
		1.60232	-0.419374										59.2374										-45.8005
		1.61411	-0.315334										65.0974										-42.0305
		1.83653	-0.4428										68.0374										-34.0705
		1.84365	-0.769849										64.9074										-41.0305
		1.90988	-0.847707										60.6074										-19.3605
		2.0391	-0.974484										56.6774										-18.3005
		1.92189	-0.829908										62.0574										-28.0905
		1.97507	-0.68625										57.3274										-23.4805
		2.02304	-0.81073										58.4974										-20.2305
		1.93164	-0.834271										57.4874										-16.0605
		1.95976	-0.819458										57.1074										-21.7805
		1.93287	-0.437862										55.7874										-22.5105
		1.78431	-0.555338										54.8774										-21.5105
		1.74928	-0.443489										60.3674										-21.7105
		1.72902	-0.630899										76.6574										-23.3905
		1.70514	-0.883765										70.8174										-21.3405
		1.66442	-0.947958										69.6074										-21.9405
		1.64106	-0.907076										64.9674										-33.7505
		1.62755	-0.85586										71.2574										-25.1305
		1.61333	-0.795457										69.7574										-18.5305
		1.6081	-0.842884										72.5174										-25.2905
		1.66796	-0.628718										65.8974										-19.4705
		1.7161	-0.586344										62.3774										-4.1605
		1.82024	-0.530534										64.4174										-12.2405
		1.83344	-0.648928										65.0174										-19.0705
		1.89789	-0.774787										64.4974										1.6495
		1.87728	-0.856894										62.7674										-15.4805
		1.94279	-0.789601										63.4974										-13.8705
		1.84294	-0.518706										66.8874										-4.9805
		1.84567	-0.554764										66.7574										-7.8505
		1.82815	-0.645254										65.0274										-10.6405
		1.79237	-0.747571										63.0474										-18.3105
		1.72941	-0.815094										68.9174										-17.2805
		1.69146	-0.83163										67.6974										-11.6205
		1.64391	-0.484026										71.1974										-10.6705
		1.62571	-0.991021										71.7474										-15.1905
		1.59802	-0.748949										87.5974										-18.0705
		1.58262	-0.594382										80.8874										-20.5405
		1.56	-0.63733										53.1674										0.0295
		1.5433	-0.532256										58.4874										-9.1805
		1.5177	-0.790749										89.7374										-17.4705
		1.49692	-0.540295										84.8374										-23.5505
		1.47558	-0.42569										85.1674										-28.4305
		1.45846	-0.436829										75.3274										-23.7205
		1.44161	-0.587262										88.0174										-29.6405
		1.44728	-0.545922										76.3374										-13.5905
		1.44072	-0.764682										76.0474										-3.4905
		1.43424	-0.925106										74.7974										-20.1105
		1.52969	-0.792472										74.0674										-7.1705
		1.69434	-0.746193										74.6574										-10.9205
		1.57088	-1.0218										75.9374										-12.5305
		1.8046	-0.814175										77.1374										-5.9805
		1.80089	-0.621483										83.3674										-25.2905
		1.76161	-0.562343										82.8674										-28.4805
		1.81035	-0.425001										82.1274										-12.1705
		1.88114	-0.380904										85.3674										-17.2305
		1.88268	-0.437518										93.3674										-29.3005
		1.86635	-0.701063										85.8574										-35.0405
		1.86561	-0.570152										84.9674										-1.2905
		1.83999	-0.561884										84.1474										34.1195
		1.80349	-0.872396										83.1874										3.0495
		1.80028	-0.874923										85.1274										-18.6505
		1.75985	-0.86298										84.5874										-23.6505
		1.69959	-0.928551										83.2574										-29.7905
		1.67918	-0.888703										85.2774										24.9495
		1.65715	-1.0404										86.1674										-22.6705
		1.64963	-0.570496										84.1174										-32.9905
		1.62264	-0.552008										76.7974										-26.7205
		1.59002	-0.769045										77.3874										-31.5905
		1.5489	-0.761122										76.0874										-26.1805
		1.51503	-0.813027										79.7674										-31.8005
		1.48022	-0.793275										76.4974										-37.9405
		1.44728	-0.795572										74.7674										-37.6005
		1.43353	-0.785007										76.1574										-36.8105
		1.42375	-0.80074										80.7474										-34.7805
		1.42999	-0.808319										80.5274										-39.7805
		1.43579	-0.853678										72.9274										-26.0905
		1.44436	-0.860683										75.7974										7.1295
		1.69259	-0.882043										74.5274										69.8695
		1.7537	-0.867918										77.5974										106.529
		1.77222	-0.869181										81.1774										105.279
		1.77571	-0.888933										79.0374										117.49
		1.78038	-0.894559										76.4474										31.2495
		1.82729	-0.886062										69.8474										-21.9505
		1.82224	-0.898234										68.8574										-14.3505
		1.91538	-0.916952										72.2974										-37.7405
		1.87495	-0.914196										78.4874										-42.5005
		1.78674	-0.913392										76.5674										-37.1605
		1.69684	-0.927172										76.3574										-35.3505
		1.64263	-0.96013										73.4474										-29.0205
		1.61193	-1.08254										74.4274										-1.4705
		1.58405	-1.22609										72.4074										-7.3005
		1.51368	-1.2231										78.5374										-24.0905
		1.43488	-0.97747										83.2874										-30.6705
		1.40872	-0.999978										76.8274										-36.6405
		1.39597	-1.00055										76.1974										-38.5205
		1.38342	-0.974484										79.7274										-32.3505
		1.37784	-1.04155										79.1874										-1.8105
		1.36458	-0.925909										74.7174										0.9995
		1.35814	-0.985279										72.7174										-16.7405
		1.34986	-0.999404										75.4074										-7.0505
		1.35431	-1.16878										97.1174										-14.1505
		1.35939	-1.24905										158.727										-24.9005
		1.36635	-0.919593										95.7974										-34.7605
		1.36782	-0.98436										95.1474										-36.6905
		1.45561	-1.03133										88.0874										-30.6205
		1.62902	-1.05211										95.9074										-9.4405
		1.67041	-0.879172										87.3974										25.1095
		1.6038	-0.785467										89.0474										0.8895
		1.64666	-0.824051										87.6274										-18.1605
		1.70048	-0.787419										86.9674										-25.0505
		1.69647	-0.745964										88.0274										-21.0005
		1.79183	-0.790404										89.5374										-25.2205
		1.85139	-1.12469										84.8774										-17.7605
		1.68898	-1.16339										85.5874										-23.8905
		1.65641	-1.18038										84.0274										-29.2505
		1.8394	-1.17074										86.7074										-23.6305
		1.79691	-1.10942										84.2874										-25.8605
		1.76223	-1.01582										87.5474										-39.1705
		1.74081	-0.874119										85.8074										-43.5205
		1.72371	-0.888588										82.8374										-38.2105
		1.69095	-0.966561										84.4274										-38.4405
		1.64042	-0.865506										83.0074										-41.2305
		1.60222	-0.851152										81.4574										-31.6205
		1.57125	-0.843114										85.2674										-32.7305
		1.5531	-0.870329										83.8474										-35.0405
		1.54512	-0.917297										81.7374										-37.5105
		1.52772	-1.06934										76.4074										-35.4705
		1.51861	-1.10023										78.6774										-29.5005
		1.50031	-0.967135										80.6174										-32.3405
		1.49049	-0.948876										81.1874										-40.5405
		1.45897	-1.08323										80.5874										-46.5605
		1.43758	-1.18371										82.5774										-36.3905
		1.42758	-1.18612										81.3974										-18.7505
		1.43873	-1.17659										86.5574										-21.9705
		1.43289	-1.17613										89.2974										-14.9405
		1.42711	-1.20806										97.5274										6.3095
		1.41722	-1.22057										91.0774										10.8695
		1.40776	-1.20565										104.037										11.9495
		1.43426	-1.18475										100.637										-1.5005
		1.4351	-1.21254										93.5074										1.6495
		1.40889	-1.21437										92.8074										-2.8505
		1.41321	-1.24848										94.6374										-21.6205
		1.40545	-1.24722										97.2374										-33.5305
		1.55553	-1.24435										92.3474										-30.7005
		1.5867	-0.948417										91.9074										-27.2805
		1.81074	-1.03581										91.5974										-26.0605
		1.72526	-0.94279										83.7574										-28.6405
		1.73823	-0.80028										84.3774										-33.6005
		1.79018	-1.03431										88.6374										-21.8705
		1.81037	-1.17671										88.2374										0.7295
		1.7693	-1.20381										87.5674										3.1195
		1.75621	-1.21897										88.3474										-32.3605
		1.757	-1.23688										86.5874										-24.2205
		1.70143	-1.22896										88.7774										-31.9205
		1.65454	-1.20484										84.2874										-37.4505
		1.61785	-1.22333										84.4574										-28.0905
		1.58577	-1.22919										87.5774										-32.7605
		1.53721	-1.22218										91.6974										-31.7105
		1.50989	-1.22402										93.6574										-22.6505
		1.487	-1.21966										90.7874										-18.3605
		1.46646	-1.22448										87.1874										-23.6005
		1.45627	-1.21334										85.7374										-20.1305
		1.4335	-1.18968										83.8374										-25.4605
		1.42404	-1.20737										85.7274										-25.5205
		1.39948	-1.22792										92.8874										-15.3905
		1.38143	-1.24745										92.5074										-16.4105
		1.38774	-1.27615										88.5474										-15.4305
		1.37787	-1.292										83.2474										-26.3405
		1.37018	-1.27707										83.3974										-26.1805
		1.3661	-1.02593										84.7974										-18.8605
		1.37664	-1.14432										85.3874										-11.4805
		1.37725	-1.2401										87.0474										-28.9105
		1.39602	-1.34551										84.8974										-39.2305
		1.38234	-1.35792										87.4374										-27.7305
		1.39491	-1.37732										87.2674										-32.3705
		1.51984	-1.36676										86.8374										-34.5505
		1.54659	-1.35711										87.7074										-35.4705
		1.57896	-1.3214										89.8274										-39.9105
		1.78728	-1.18567										91.0374										-37.1705
		1.87861	-1.23034										85.7174										-32.9305
		1.99221	-1.25089										83.6174										-20.5805
		1.9519	-1.37595										84.6374										-8.8805
		1.87492	-1.41465										87.2374										43.3495
		1.79399	-1.25629										104.997										14.0095
		1.74277	-1.30854										99.6174										-27.8605
		1.68702	-1.39087										107.387										-30.1705
		1.66651	-1.38858										105.407										-27.3205
		1.63511	-1.18693										106.297										-23.5605
		1.60134	-1.3284										104.587										-22.8305
		1.57543	-1.39972										103.567										-17.8905
		1.55327	-1.42199										108.577										-8.9805
		1.52564	-1.4267										109.367										-37.4605
		1.51409	-1.412										101.067										-48.2905
		1.48911	-1.41855										94.8874										-48.8005
		1.47911	-1.41281										93.4274										-48.8005
		1.46244	-1.44152										95.8574										-47.6405
		1.40852	-1.41292										96.3774										-49.9205
		1.39312	-1.43853										96.4474										-48.2605
		1.44185	-1.42682										102.247										-46.1605
		1.48717	-1.4522										96.6574										-45.1605
		1.63519	-1.47999										96.9274										-43.1705
		1.754	-1.49319										98.2874										-42.8705
		1.70718	-1.4925										99.0874										-39.8005
		1.60117	-1.39317										99.6174										-43.8705
		1.59989	-1.21679										100.117										-48.6705
		1.51564	-1.18406										101.567										-49.4405
		1.57648	-1.21449										101.557										-43.5105
		1.69463	-1.23814										100.157										-30.1205
		1.71276	-1.24044										97.4874										-39.2405
		1.67869	-1.21736										96.4474										-36.5005
		1.63696	-1.18842										98.2474										-32.5405
		1.5996	-1.16373										101.337										-29.1605
		1.56285	-1.13089										103.337										-32.6805
		1.5181	-1.17625										102.817										-28.3005
		1.48472	-1.23998										106.007										-37.4905
		1.44099	-1.14892										104.427										-33.3205
		1.40285	-1.23424										105.917										-26.1905
		1.40842	-1.2285										101.447										-21.0005
		1.39518	-1.23114										98.7174										-16.2105
		1.3815	-1.27386										102.397										-18.0305
		1.3579	-1.28994										96.6574										-20.4605
		1.51724	-1.29212										95.5874										-25.6705
		1.49218	-1.25767										99.3874										-26.1905
		1.61303	-1.28029										101.447										-28.5105
		1.6514	-1.27122										99.4074										-34.3405
		1.62293	-1.29464										101.817										-31.6005
		1.54819	-1.29533										101.447										-32.6405
		1.56924	-1.32714										96.7174										-45.7705
		1.66442	-1.3284										98.7774										-44.3805
		1.63791	-1.26938										99.5074										-42.4405
		1.59451	-1.19347										101.687										-41.9605
		1.53888	-1.16396										95.7074										-42.6305
		1.52554	-1.02754										105.217										-43.4705
		1.50122	-0.975173										104.907										-41.7005
		1.46538	-1.19416										99.0374										-42.3905
		1.42765	-1.23734										98.9474										-45.4505
		1.37502	-1.44795										101.907										4.3095
		1.34571	-1.36366										106.327										6.8895
		1.31774	-1.31417										106.207										21.6495
		1.31349	-1.29028										107.947										40.7795
		1.35151	-1.59907										97.7074										2.6695
		1.40174	-1.67475										97.5774										-7.8305
		1.33289	-1.53901										99.0974										18.8595
		1.30518	-1.45679										104.327										50.4095
		1.29892	-1.52179										100.117										31.7495
		1.29027	-1.57484										105.377										27.2495
		1.26669	-1.58977										101.477										54.0395
		1.25788	-1.41901										103.797										2.8295
		1.25075	-1.51157										103.827										-27.9505
		1.24835	-1.5614										105.557										-18.4205
		1.32724	-1.54234										99.2374										-43.2305
		1.41555	-1.46873										99.6374										-44.0605
		1.53983	-1.54854										98.8374										-41.7805
		1.67328	-1.57277										104.427										-16.6805
		1.61709	-1.5637										105.177										-12.9405
		1.6038	-1.56347										102.447										43.3895
		1.62553	-1.57576										104.757										80.3295
		1.59699	-1.58391										104.497										50.0795
		1.54362	-1.57909										103.347										55.0495
		1.5264	-1.61377										106.407										91.3895
		1.4909	-1.61526										103.967										68.9795
		1.4828	-1.6047										108.217										-6.9105
		1.45789	-1.60401										106.957										-29.3905
		1.40412	-1.66602										99.8974										-30.1205
		1.36856	-1.69255										101.047										-27.9305
		1.36013	-1.70908										101.717										-27.9405
		1.34967	-1.70897										97.2774										-26.1205
		1.32822	-1.69714										96.7274										-29.7905
		1.3451	-1.56405										99.6474										-13.3905
		1.36578	-1.48205										98.3474										-29.8805
		1.3284	-1.477										93.0474										-31.3505
		1.31334	-1.39294										101.737										-15.6605
		1.30091	-1.57243										105.347										-2.5005
		1.30474	-1.43979										106.457										66.8395
		1.29615	-1.40213										107.787										105.909
		1.293	-1.41579										105.527										26.6395
		1.28347	-1.45266										102.427										-12.6205
		1.25657	-1.6148										95.0774										-13.4505
		1.23425	-1.68588										97.2874										3.3795
		1.23346	-1.45943										101.807										1.7895
		1.23341	-1.27443										99.1374										-34.2505
		1.22287	-1.21139										98.4974										-30.1205
		1.20401	-1.2254										102.067										-37.5305
		1.20592	-1.07956										97.5874										-30.4205
		1.20681	-1.12228										94.9174										-31.6605
		1.19912	-1.01697										97.5974										-29.8205
		1.19799	-1.13387										101.137										-5.3405
		1.19158	-1.32852										106.227										-23.0605
		1.1905	-1.29028										105.587										-32.1305
		1.32117	-1.61021										105.057										-20.0305
		1.41274	-1.74261										97.5274										-2.9705
		1.61011	-1.61721										93.4274										1.9295
		1.7131	-1.57139										95.4474										-20.5605
		1.64096	-1.4089										100.747										-4.3605
		1.57781	-1.15902										102.917										-13.6905
		1.48688	-1.49377										104.747										0.0695
		1.51977	-1.1209										109.927										-6.7505
		1.55123	-1.45185										100.517										-29.1505
		1.54249	-1.27351										98.9674										-28.0605
		1.5289	-1.24848										106.437										-25.3105
		1.50279	-1.13801										117.507										-31.8005
		1.44468	-1.02053										109.997										4.7795
		1.42345	-1.10643										110.857										1.4195
		1.41827	-1.31175										105.897										26.0095
		1.40039	-1.5188										109.067										80.0595
		1.38123	-1.53338										105.807										19.3795
		1.34679	-1.59792										109.577										-6.4105
		1.33854	-1.58965										106.687										-7.2305
		1.32444	-1.60872										101.897										-9.7905
		1.31877	-1.6287										101.167										-8.0305
		1.30162	-1.64064										100.517										-12.6505
		1.29013	-1.64753										109.067										-15.6405
		1.28507	-1.67521										106.977										-29.4305
		1.27487	-1.66866										110.927										8.0995
		1.26704	-1.65499										104.737										37.3095
		1.36416	-1.67325										103.737										-5.9305
		1.43731	-1.64144										99.9374										-21.3805
		1.46747	-1.65764										105.997										-34.3405
		1.55951	-1.47895										106.167										-39.0505
		1.4825	-1.57679										105.337										-33.4305
		1.70517	-1.6465										103.897										-38.1405
		1.65061	-1.74571										107.167										-42.7405
		1.69011	-1.73446										104.607										-35.1205
		1.53374	-1.50364										101.447										-37.0805
		1.47133	-1.65373										94.8674										-20.5805
		1.428	-1.77477										118.537										-26.2305
		1.37325	-1.48504										118.457										-44.1605
		1.31317	-1.35975										115.217										-33.5805
		1.27841	-1.57966										112.727										-38.6205
		1.24601	-1.63823										113.157										-38.0005
		1.22162	-1.5598										109.597										-36.1505
		1.20553	-1.53247										108.277										-39.6705
		1.16753	-1.74571										109.327										-32.5505
		1.13965	-1.80129										111.847										-27.9105
		1.11806	-1.84792										111.247										-40.9905
		1.10934	-1.86158										107.687										-46.8805
		1.09353	-1.82828										112.577										-39.0105
		1.09085	-1.80416										113.457										-33.1305
		1.07871	-1.81496										109.107										-42.9405
		1.08834	-1.69817										106.527										-39.1105
		1.18141	-1.70277										110.347										-33.2405
		1.15326	-1.74261										109.047										-26.1005
		1.1218	-1.68669										111.717										-32.3505
		1.14796	-1.83115										113.667										-45.4105
		1.24773	-1.85159										109.907										-45.6305
		1.2805	-1.85848										107.967										-42.3605
		1.35834	-1.81014										116.977										-41.4805
		1.36902	-1.53821										117.977										-21.9705
		1.32223	-1.81771										116.337										-44.0105
		1.32307	-1.7348										110.537										-49.6805
		1.27777	-1.83838										111.367										-46.2405
		1.25802	-1.65155										108.257										-35.4105
		1.23977	-1.35183										110.657										-22.0805
		1.20816	-1.39834										108.187										-5.1905
		1.19833	-1.66774										109.917										-25.7605
		1.1835	-1.83184										109.597										-25.1205
		1.16881	-1.669										114.157										-26.6605
		1.15975	-1.693										105.077										-14.7805
		1.14712	-1.62835										110.547										-3.6605
		1.12482	-1.66188										119.167										-4.0305
		1.09573	-1.6295										115.097										-10.2905
		1.09357	-1.6148										113.837										15.6695
		1.08598	-1.71287										114.627										24.4995
		1.11001	-1.79544										113.077										30.1395
		1.109	-1.84734										110.707										23.0595
		1.10301	-1.79578										113.267										10.0195
		1.09632	-1.88306										119.107										24.5395
		1.08188	-1.63283										115.317										5.2395
		1.09942	-1.53293										114.377										7.8195
		1.10571	-1.46701										112.087										20.3395
		1.10409	-1.4855										114.927										7.2795
		1.09662	-1.74939										113.477										-10.6105
		1.13228	-1.84642										117.217										-1.4405
		1.15061	-1.60114										112.657										-12.1805
		1.14059	-1.49802										112.347										-15.1405
		1.14147	-1.46678										113.767										-6.5005
		1.14326	-1.63008										110.157										15.5895
		1.1316	-1.75628										109.617										-24.6005
		1.15046	-1.86491										116.267										-5.0205
		1.21175	-1.78924										113.227										-31.9805
		1.26632	-1.8927										114.027										-33.4005
		1.53517	-1.78912										111.027										-14.7905
		1.65852	-1.77844										115.247										-23.9505
		1.65449	-1.6388										110.217										0.4795
		1.44544	-1.84573										115.667										44.6895
		1.31466	-1.9856										109.557										33.3895
		1.28472	-1.99513										112.627										24.3795
		1.21076	-2.02798										109.537										44.0295
		1.17608	-1.95253										119.777										22.1195
		1.1385	-2.01994										112.027										-9.6305
		1.1176	-2.02729										117.687										-26.4005
		1.09932	-1.78717										120.237										-1.8005
		1.06628	-1.73905										109.427										-13.4505
		1.0444	-1.92692										110.237										1.8295
		1.01215	-1.99456										109.217										-22.9705
		0.990213	-2.00926										115.297										-27.0305
		0.977464	-2.02476										117.517										-20.0705
		0.979503	-2.0289										112.037										-17.4205
		0.998785	-2.01133										119.327										-0.0505
		1.01537	-2.0297										111.237										9.3595
		1.01134	-2.02155										118.457										10.8095
		1.01023	-2.04669										112.387										11.6995
		1.03234	-2.03613										107.537										12.0995
		1.04241	-2.15131										112.507										14.1995
		1.06479	-2.18553										117.127										18.8595
		1.07343	-2.17967										108.227										21.0495
		1.03772	-1.69875										109.347										21.2395
		1.10249	-1.62812										108.327										21.0995
		1.13037	-1.56875										108.587										25.0395
		1.08561	-2.11089										118.647										33.2495
		1.10052	-1.76351										112.657										35.2195
		1.08289	-1.8439										105.887										30.6795
		1.0163	-2.14097										117.107										28.9895
		0.976998	-1.80577										111.417										29.7295
		0.953737	-1.82759										120.947										31.0195
		1.00023	-1.72608										125.737										31.7095
		1.06442	-1.68026										119.287										33.5595
		1.01485	-1.73997										116.007										30.7395
		0.9797	-1.9229										119.177										29.3295
		0.971103	-1.88822										122.987										29.6495
		1.03853	-1.91774										143.487										29.3295
		1.0318	-1.80416										129.517										23.1795
		0.998761	-1.74732										138.377										-5.5405
		0.990483	-1.73205										123.497										-30.7805
		1.00262	-1.50835										117.787										-45.2905
		1.00694	-1.48596										120.327										-48.9905
		0.990483	-1.50709										123.717										-49.0805
		1.01374	-1.57484										120.287										-45.7605
		1.03705	-1.67119										111.937										-49.2205
		1.03892	-1.52718										117.657										-45.8105
		1.05076	-1.60929										111.527										-49.3005
		1.04649	-1.65212										104.157										-50.2705
		1.0315	-1.59781										103.367										-44.5705
		1.01903	-1.7603										105.357										-41.5305
		1.00001	-1.92681										104.497										-38.6305
		1.00392	-1.86985										110.097										-39.1205
		1.00448	-1.96608										114.557										-37.6205
		1.01804	-1.75559										106.137										-16.1805
		1.01716	-1.59976										109.017										-22.1705
		1.0177	-1.49434										119.387										-25.7205
		1.00792	-2.06507										122.127										-3.5505
		1.00566	-2.19931										122.607										-39.5505
		1.04342	-2.17428										122.207										-35.4505
		1.00638	-2.0529										113.547										-29.7705
		1.05302	-2.06438										110.107										-37.3405
		1.08824	-2.30025										110.497										-28.4005
		1.2804	-2.32666										102.457										-30.9305
		1.45332	-2.34515										96.6874										-30.7705
		1.56388	-2.34354										100.257										-29.6805
		1.5543	-2.32609										101.717										-30.9705
		1.44728	-2.35594										109.877										-39.4005
		1.27387	-2.22503										112.077										-28.4805
		1.18173	-2.31725										113.527										-37.5305
		1.13774	-2.29497										112.727										-31.9505
		1.08841	-2.31966										114.327										-12.0705
		1.03688	-2.33929										116.907										-6.6005
		1.00082	-2.25684										116.037										-29.5605
		0.98584	-2.26913										118.967										-38.9305
		0.980363	-2.16785										125.747										-35.1705
		0.954572	-2.25811										93.7574										-24.2305
		0.931581	-2.3355										119.437										-46.3205
		0.901491	-2.34974										119.867										-24.5105
		0.886974	-2.3703										122.827										-16.1605
		0.87258	-2.34102										120.877										-26.8805
		0.855951	-2.27533										124.777										-35.0205
		0.846568	-2.19012										123.277										-38.3505
		0.832739	-2.1133										125.687										-35.7505
		0.82117	-2.11881										126.607										-30.8205
		0.840526	-2.19081										128.867										-20.6705
		0.873219	-2.20735										126.877										-28.6105
		0.895105	-2.09125										133.567										-35.1505
		0.891396	-2.07161										121.207										-39.2605
		0.884567	-2.20253										122.547										-22.8905
		0.873931	-2.22779										120.927										-28.8405
		0.875626	-2.13523										118.087										-28.8705
		0.884985	-1.87835										118.167										-17.3605
		0.882995	-2.05393										113.547										-18.1305
		0.878598	-2.27659										117.877										-17.1805
		0.884911	-2.24938										118.127										-23.4905
		0.889234	-2.24697										120.047										-22.0405
		0.889259	-2.3742										122.467										-22.4505
		0.884297	-2.4353										133.097										-24.6405
		0.881644	-2.41864										119.507										-31.6405
		0.886778	-2.38029										113.867										-37.2205
		0.887294	-2.33114										112.587										-28.7905
		0.90353	-2.36169										114.447										-27.1805
		0.896038	-2.31518										116.667										-1.4305
		0.907632	-2.19322										120.087										0.9895
		0.916818	-2.12134										116.157										-17.0605
		0.909892	-2.0514										114.157										-27.9605
		1.02733	-2.20195										114.377										-18.4805
		1.08716	-2.22423										126.637										48.3795
		1.15695	-2.14729										133.557										108.279
		1.33761	-2.0723										130.817										43.8295
		1.32618	-2.16658										120.987										96.3895
		1.20968	-2.28371										121.907										75.3595
		1.07493	-2.28234										121.607										60.5395
		1.01045	-2.18415										112.877										40.8695
		0.967762	-1.93358										116.177										34.5495
		0.936002	-1.90212										124.147										53.1995
		0.89648	-2.0328										115.167										82.0595
		0.879139	-2.13052										115.187										105.559
		0.882799	-2.11456										113.557										117.519
		0.874349	-2.12708										117.197										127.609
		0.857769	-2.05565										121.127										141.109
		0.827777	-2.08321										117.227										159.679
		0.806702	-2.15969										115.387										122.719
		0.817314	-2.14844										115.067										-14.0105
		0.847084	-2.19828										119.477										-38.5705
		0.833599	-2.17611										122.327										-36.4005
		0.836669	-2.16704										121.747										-29.3705
		0.833525	-2.1884										120.847										-33.1505
		0.852291	-2.24478										124.957										-33.3405
		0.84448	-2.05048										123.517										-27.6705
		0.846691	-2.07253										121.717										-28.6505
		0.852979	-2.33493										124.827										-30.4305
		0.851604	-2.0398										134.247										-30.0805
		0.855116	-2.23112										133.457										-27.0305
		0.874889	-2.18415										132.407										-29.4005
		0.875454	-2.24961										133.797										-23.9405
		0.82822	-2.13776										130.467										-36.1705
		0.82822	-2.11904										127.227										-36.0205
		0.885058	-2.13948										122.597										-27.9605
		1.14749	-2.34285										120.627										-21.7205
		1.25846	-2.28153										118.537										-24.7705
		1.14125	-1.91693										120.087										-22.4305
		1.05376	-2.22549										123.637										-26.6005
		0.970783	-2.135										130.497										-27.7605
		0.926152	-2.37707										126.487										-32.1005
		0.901859	-2.07104										122.477										-35.3205
		0.881988	-2.25627										118.667										-42.2505
		0.836694	-2.32517										118.627										-39.7205
		0.791252	-2.12582										121.007										-41.1205
		0.779831	-1.98974										122.157										-37.1305
		0.757503	-2.08987										121.467										-36.8405
		0.752541	-2.06105										120.787										-31.6805
		0.767377	-2.12249										127.527										-38.3505
		0.781722	-2.29922										130.077										-37.3605
		0.783318	-2.13512										141.557										-31.8405
		0.793635	-2.05267										159.467										-39.2605
		0.782901	-2.03291										188.687										-37.1505
		0.762317	-2.17336										198.947										-41.3805
		0.777227	-2.28877										140.627										-39.3105
		0.787617	-2.40027										118.037										-36.9605
		0.794568	-2.29279										99.4474										-18.3005
		0.790859	-2.31173										129.977										-13.2005
		0.787592	-2.32058										122.657										-11.1705
		0.772535	-2.07334										117.747										-12.0105
		0.768335	-2.00512										124.137										-15.3105
		0.77423	-2.33194										140.877										-11.5305
		0.784326	-2.53451										122.577										-13.3805
		0.790049	-2.43277										128.177										-16.5805
		0.785848	-2.4965										126.207										-28.0005
		0.778578	-2.45241										120.697										-27.6605
		0.78295	-2.51488										132.267										-27.9005
		0.788206	-2.53934										139.907										-37.0605
		0.785087	-2.5654										144.837										-40.3805
		0.789042	-2.55805										143.227										-36.7105
		0.793144	-2.58424										139.677										-31.8905
		0.792456	-2.2782										124.497										-40.2305
		0.787445	-2.36341										130.307										-34.4905
		0.790884	-2.44483										133.357										-35.8205
		0.771455	-2.46883										120.837										-34.5005
		0.757871	-2.38328										120.947										-39.0905
		0.784694	-2.33757										138.287										-34.0505
		0.996329	-2.48433										135.217										-43.1105
		1.23083	-2.4044										155.877										-25.3705
		1.27374	-2.34837										128.357										-29.6205
		1.20873	-2.38925										142.987										-37.3905
		1.29209	-2.50902										159.787										-37.1805
		1.15235	-2.49799										203.727										-34.9405
		0.981591	-2.54094										218.207										-34.5305
		0.908565	-2.52659										187.577										-32.7605
		0.851505	-2.29095										165.647										-38.4205
		0.821047	-2.19816										173.187										-33.0905
		0.795182	-2.38971										160.217										-35.9205
		0.780666	-2.41956										174.487										-35.2805
		0.770619	-2.45436										169.967										-28.8005
		0.7703	-2.49914										154.417										-15.5605
		0.736133	-2.4593										146.737										-24.4905
		0.702629	-2.49604										139.767										-16.5505
		0.672515	-2.34768										143.667										-34.5705
		0.646674	-2.40337										146.487										-34.6405
		0.651513	-2.36444										148.817										-42.0805
		0.649524	-2.28417										138.347										-42.1805
		0.646674	-2.2898										136.267										-42.0705
		0.650752	-2.30048										143.877										-36.7805
		0.65117	-2.26155										143.327										-32.0405
		0.649057	-2.25684										138.237										-31.5105
		0.648345	-2.26568										138.287										-29.3305
		0.664556	-2.32597										144.607										-29.9205
		0.66915	-2.20092										138.617										-28.6605
		0.69047	-2.32574										142.867										-29.6505
		0.676764	-2.25202										144.617										-32.1105
		0.677206	-2.29577										136.397										-33.1405
[truncated: 401 more rows]

## Sheet: Figure 3
Figure 3e	-0.168619								Figure 3f	-3.28207										Figure 3g	Astrocyte tdTomato	Astrocyte ChR2
	2.67662									-2.23445											-10.175	23.2
	-1.01386									-5.02016											5.95667	96.1167
	-1.00195									-6.50826											3.37111	18.98
	-0.64481									-3.66302											0.7835	43.4
	1.879									-3.8654											-7.00333	76.431
	3.24805									-4.1273											-1.00733	31.6
	-0.632905									-3.63921											13.52	27.2083
	-4.83529									-3.1035												115.158
	0.343286									-2.91302
	-2.51386									-3.05588
	-6.20433									-3.98445
	-4.53767									-0.627305
	-2.84719									-2.06778
	-2.74005									-1.91302
	-1.6091									-2.27016
	-3.46624									0.0512667
	-1.83529									-1.92492
	-1.53767									-1.72254
	-0.168619									-0.532067
	1.21233									-2.6154
	7.3671									-0.484448
	10.3076									0.551267
	4.93852									-2.29397
	0.569476									-1.78207
	-0.442429									-1.6154
	-4.95433									-0.889209
	-2.50195									0.122695
	-0.751952									-0.186829
	-2.21624									-3.07969
	-3.58529									-4.13921
	-0.621									0.706029
	-4.58529									-1.8773
	-1.16862									-3.13921
	-2.44243									-6.72254
	1.3671									-4.67492
	-1.371									-4.05588
	-0.978143									-4.29397
	-1.18052									-2.88921
	-2.64481									-2.96064
	-7.15671									3.11079
	3.80757									-0.6154
	6.34329									-2.49635
	-1.83529									-1.97254
	2.72424									-1.47254
	0.200429									-0.877305
	2.81948									0.241743
	0.831381									0.979838
	-0.835286									-0.127305
	0.545667									-0.686829
	2.24805									-1.73445
	-0.121									-4.50826
	3.8909									0.277457
	2.42662									-0.222543
	4.18852									-1.77016
	2.96233									-3.93683
	1.25995									-3.77016
	1.8671									-1.56778
	0.736143									-0.841591
	4.3909									0.539362
	2.16471									1.20603
	2.23614									-1.97254
	0.426619									0.0750762
	-0.430524									-0.163019
	3.93852									-2.47254
	0.688524									-2.66302
	4.52186									-1.68683
	-0.442429									-1.3654
	-4.1091									-1.34159
	-3.43052									-1.8535
	-3.76386									-2.92492
	-10.2877									-1.22254
	19.629									-2.34159
	60.51									-3.23445
	51.9504									-2.16302
	93.5457									-0.841591
	90.1528									-1.16302
	57.6766									-0.889209
	49.7361									-2.8535
	39.8195									-3.13921
	37.4623									-0.413019
	31.9385									-1.79397
	34.8671									-4.57969
	38.9147									-3.80588
	41.879									-4.71064
	32.998									-7.56778
	34.4742									-5.32969
	38.1766									-7.63921
	36.748									-4.17492
	40.6647									2.6465
	42.6885									3.21793
	40.1409									2.70603
	36.1171									2.45603
	33.8076									0.61079
	33.998									-0.722543
	36.629									-0.234448
	38.5338									-2.04397
	33.3909									-1.55588
	48.4742									-1.28207
	42.8552									-1.97254
	39.1766									-2.43683
	37.0219									-2.6273
	29.8433									-1.46064
	20.7004									-1.97254
	24.2719									-0.603495
	20.9504									1.22984
	29.0338									0.00364762
	33.7957									-0.413019
	28.9385									-1.63921
	33.2361									0.706029
	41.498									-1.04397
	37.8909									1.59889
	33.2957									-0.639209
	39.7838									1.92031
	38.879									0.670314
	38.4147									3.1465
	34.5576									0.396505
	35.0695									-0.151114
	36.0576									0.313171
	36.3909									0.444124
	32.8671									0.277457
	32.0338									0.575076
	32.3076									0.1346
	28.3433									-0.0201619
	20.2123									2.95603
	18.3552									3.1227
	20.51									1.19412
	19.6171									1.28936
	26.8433									3.6465
	25.5933									1.77746
	30.129									4.95603
	32.51									2.93222
	30.1052									2.51555
	30.6528									-0.460638
	29.6052									-0.853495
	32.3909									0.0155524
	32.7242									0.170314
	32.8552									4.08698
	30.7242									3.82508
	25.1409									4.17031
	26.6885									2.95603
	26.379									1.78936
	24.3671									3.58698
	29.0576									3.26555
	28.5814									3.72984
	27.0695									3.78936
	23.51									5.1346
	23.2361									6.68222
	17.2242									9.25365
	15.879									12.0275
	16.6885									8.90841
	8.75995									7.1465
	9.05757									3.44412
	9.72424									2.25365
	9.629									2.31317
	11.7957									3.3846
	10.5457									2.18222
	9.68852									2.02746
	7.8909									2.78936
	6.67662									4.22984
	9.29567									3.74174
	14.0219									3.83698
	13.7242									4.46793
	17.0933									3.59889
	12.379									5.3965
	5.29567									5.06317
	5.20043									3.71793
	7.84329									3.09889
	5.42662									3.99174
	4.25995									7.3846
	4.74805									2.03936
	4.70043									2.76555
	5.629									3.49174
	0.938524									3.8965
	-1.34719									3.75365
	-3.06148									1.49174
	1.78376									-0.293971
	-1.56148									0.122695
	-2.49005									0.1346
	-4.93052									-0.210638
	-1.57338									0.253648
	-0.454333									1.36079
	-0.871									2.77746
	1.47424									0.170314
	2.91471									-0.722543
	-3.02576									-0.639209
	-2.91862									0.920314
	-1.6329									1.83698
	-1.08529									-0.0796857
	-1.1091									-0.3654
	-0.0019524									0.432219
	0.783762									-1.72254
	-1.00195									-1.49635
	-1.65671									1.08698
	-4.25195									-0.0558762
	-5.29957									0.372695
	-4.72814									1.99174
	-2.8829									-0.520162
	-2.96624									1.28936
	-2.03767									0.348886
	-3.66862									3.1465
	-2.95433									1.6227
	-2.91862									1.8965
	-4.46624									3.20603
	-1.621									4.00365
	-0.323381									3.18222
	-0.180524									1.28936
	0.807571									0.86079
	0.629									1.99174
	2.84329									2.01555
	2.85519									2.09889
	2.68852									2.02746
	2.71233									0.170314
	0.188524									1.51555
	-0.656714									1.52746
	2.96233									2.83698
	0.0218571									1.71793
	4.49805									1.6346
	0.736143									2.00365
	-1.29957									-0.127305
	-0.156714									0.372695
	-0.121									-0.686829
	-0.466238									-0.496352
	-2.50195									-0.603495
	5.68852									-0.305876
	-4.69243									0.3846
	-0.0852857									0.515552
	0.164714									1.1346
	-4.54957									0.217933
	2.85519									0.551267
	-1.8591									4.08698
	-2.57338									3.8846
	-2.1329									4.25365
	-3.3829									2.75365
	-1.91862									5.57508
	-2.25195									4.83698
	-5.28767									8.26555
	-5.83529									4.69412
	-5.50195									5.50365
	-3.16862									5.90841
	-2.6329									5.83698
	-0.621									3.34889
	-8.31148									3.92031
	-26.0972									3.84889
	-24.0496									2.65841
	-14.4305									5.03936
	-15.3829									4.70603
	-11.7758									3.56317
	-18.1329									2.93222
	-17.8472									1.02746
	-18.7758									3.1346
	-25.8472									2.02746
	-14.6448									1.3965
	-9.121									1.56317
	-8.76386									3.27746
	-1.93052									1.69412
	2.30757									0.146505
	4.34329									1.94412
	0.379									2.56317
	-2.79957									2.34889
	-1.871									3.68222
	0.450429									1.75365
	2.60519									1.34889
	1.71233									3.61079
	-1.97814									4.03936
	-6.41862									6.6227
	-4.57338									3.49174
	-5.46624									2.40841
	-1.3829									3.99174
	2.6171									3.30127
	2.3671									4.8965
	2.72424									2.21793
	-1.02576									2.19412
	2.77186									2.71793
	4.56948									4.42031
	3.6409									4.21793
	6.879									4.1227
	4.879									3.36079
	-2.76386									3.07508
	8.31948									3.1227
	17.26									2.19412
	19.4623									3.11079
	125.665									3.6465
	128.605									4.67031
	84.8433									4.07508
	90.6766									4.00365
	108.439									5.46793
	113.784									6.46793
	120.7									5.8846
	140.653									6.83698
	148.403									6.77746
	141.153									3.6346
	147.45									5.51555
	149.831									3.51555
	143.7									0.467933
	143.569									-0.841591
	145.51									-0.793971
	155.558									0.741743
	156.819									0.206029
	153.284									1.27746
	155.2									-0.543971
	169.546									1.8846
	176.224									4.72984
	159.45									1.92031
	149.45									4.50365
	147.593									3.80127
	134.474									3.6227
	134.915									4.32508
	134.248									4.69412
	136.915									4.00365
	142.712									3.65841
	140.296									3.36079
	137.189									3.07508
	132.891									3.24174
	130.617									2.28936
	136.272									4.8965
	135.069									3.93222
	136.7									3.22984
	131.927									2.75365
	131.117									4.8727
	128.26									3.78936
	125.105									5.55127
	125.296									5.30127
	116.403									4.25365
	116.748									5.21793
	122.939									5.24174
	121.855									3.58698
	126.439									2.97984
	135.034									4.24174
	136.558									4.74174
	136.224									6.40841
	139.617									4.18222
	135.653									3.06317
	125.403									2.09889
	129.022									3.36079
	125.534									4.58698
	128.046									5.76555
	122.129									5.3727
	120.248									3.49174
	123.224									3.84889
	124.939									6.34889
	119.724									5.82508
	120.343									4.44412
	118.677									2.59889
	120.212									5.55127
	118.617									3.6227
	127.391									4.76555
	119.653									3.42031
	131.272									4.46793
	130.724									5.6465
	124.605									5.56317
	120.486									3.58698
	125.355									4.58698
	126.331									3.83698
	125.165									3.40841
	115.891									4.01555
	112.034									4.83698
	116.665									6.80127
	109.093									3.31317
	98.8552									3.24174

## Sheet: Figure 4
Figure 4c	0.0454076			Figure 4d		iWAT mCherry					iWAT rghM3Dq								Figure 4g	0.00872919		Figure 4h	0.0534195				Figure 4i		PG mCherry								PG ChR2
	0.0324789				Baseline	0.322975	1.8841e-09	2.6441e-09	-0.0209021		-0.0130804	1.1796e-08	-1.143e-08	2.3667e-08						0.0210009			0.0097274					Before	-0.0037227	-0.0023103	1.398e-08	3.6053e-08	-0.0235354	0.0517611		Before	0.00026889	0.00158419	2.7233e-08	0.00471454	3.9922e-08
	0.0241531				J60	-0.175039	-0.0332184	-0.0263458	0.00429612		0.306261	0.227421	0.105668	1.03114						0.010006			0.0307672					PS	0.167668	0.00172244	0.050651	0.0153407	-0.0231173	-0.0417842		PS	0.483456	0.253167	0.314973	0.203058	0.749431
	0.042185																			0.014558			0.16402
	0.0466818																			-0.0255115			-0.0145627
	0.00671085																			-0.0092415			-0.0514687
	0.0514524																			0.001881			-0.0488888
	0.0284782																			0.00085817			-0.148817
	0.0219287																			-0.0111258			-0.172192
	0.0166794																			0.00198359			-0.174554
	0.0181075																			0.007276			-0.0537679
	0.0008323																			-0.0155523			-0.0082416
	0.0181439																			0.00665556			-0.0531833
	2.7845e-05																			-0.0008935			-0.0127646
	0.00299269																			-0.0119338			0.0144559
	-0.0014249																			-0.0219311			-0.0126983
	0.0222561																			0.0112659			-0.0439121
	0.020615																			-0.0019107			-0.0253318
	0.00795692																			0.0154767			0.00217033
	0.00590343																			0.0127036			0.0447592
	0.0151525																			0.0117953			0.0689389
	-0.0138062																			-0.0061461			0.00909477
	0.0184547																			0.0111098			0.0543495
	0.00518353																			0.00712871			0.12275
	-0.0007985																			0.00110706			0.166486
	0.0245042																			-0.0092168			0.134467
	0.0296996																			-0.0084121			0.18951
	0.0192412																			-0.0141529			0.154041
	0.0352374																			-0.0052378			0.162211
	0.0422928																			0.00579692			0.163572
	0.0555965																			-0.008066			0.104884
	0.0538888																			-0.001979			0.111531
	0.0399362																			-0.0045928			0.165656
	0.0770928																			0.00617899			0.184975
	0.0448748																			0.017755			0.120862
	0.0763647																			0.0116183			0.0945148
	0.0759349																			0.00566627			0.113318
	0.072335																			-0.0134001			0.14606
	0.0522816																			0.0760856			0.206953
	0.0367025																			0.252238			0.189978
	0.041552																			0.387296			0.202056
	0.033382																			0.474565			0.206372
	0.0610026																			0.548109			0.210913
	0.0568624																			0.614729			0.212839
	0.0818419																			0.655398			0.20216
	0.0694745																			0.714627			0.172053
	0.0528161																			0.764828			0.189874
	0.0633456																			0.774925			0.232881
	0.0562329																			0.78012			0.247541
	0.0641084																			0.791037			0.289684
	0.0711235																			0.796254			0.307895
	0.0775104																			0.787164			0.330605
	0.0740242																			0.777144			0.0869183
	0.0835593																			0.764828			-0.0612816
	0.0556014																			0.771745			-0.0949027
	0.0429064																			0.726672			-0.0506022
	0.0221327																			0.74001			-0.0340737
	0.0270854																			0.703603			-0.0058527
	0.00631481																			0.709605			0.0817004
	0.0151961																			0.693728			0.0810507
	-0.0083449																			0.669242			0.013203
	0.00982896																			0.660241			0.0435352
	-0.0052353																			0.622694			0.0777158
	0.0104146																			0.606762			0.106628
	0.00668114																			0.564222			0.0648698
	0.00928483																			0.580102			0.0401913
	-0.0055438																			0.556892			0.0133083
	0.0227058																			0.552726			-0.0614893
	0.0196191																			0.531283			-0.0934596
	0.0405631																			0.523171			-0.0747861
	0.0236281																			0.495314			0.0160478
	0.0265563																			0.483577			0.00954373
	0.012279																			0.455857			0.0990718
	0.0125211																			0.454303			0.057856
	0.00738527																			0.461072			-0.0025264
	0.021606																			0.435795			-0.0117924
	0.0175776																			0.395036			0.0132081
	0.033348																			0.383629			0.059
	0.0122316																			0.375763			0.0377521
	0.0375996																			0.343871			0.0157957
	0.0594142																			0.351363			-0.0139904
	0.0732562																			0.334351			0.0641098
	0.0403705																			0.340563			0.157592
	0.0500163																			0.324466			0.200424
	0.04822																			0.283756			0.0842233
	0.0535116																			0.276003			0.0113348
	0.0253732																			0.292962			-0.0387047
	0.0278365																			0.270558			0.0353323
	0.0529849																			0.244753			0.0553616
	0.0259092																			0.246625			0.0648866
	0.0229327																			0.220714			0.0593854
	0.0226042																			0.215306			-0.0184865
	0.0360569																			0.208131			-0.033791
	0.0510897																			0.192752			-0.0587321
	0.0179817																			0.170493			-0.002771
	0.0185551																			0.164384			0.0346165
	0.00418188																			0.152128			-0.0291589
	0.0270391																			0.154878			0.0255112
	0.00636397																			0.137216			0.0118676
	0.016414																			0.149238			0.0496691
	0.0445134																			0.165481			-0.0247684
	0.0296484																			0.16588			0.0348727
	0.0113339																			0.129195			-0.0621786
	0.00390255																			0.148128			-0.0695552
	0.0188392																			0.149679			0.0661534
	0.0156372																			0.157982			0.106255
	0.0223464																			0.141645			-0.0096065
	0.00570697																			0.140817			0.0221696
	0.018957																			0.162014			0.0651111
	0.00446092																			0.134473			0.0388669
	0.0419614																			0.141182			-0.01953
	0.0304895																			0.154459			0.0139876
	0.0295248																			0.13494			-0.0613564
	0.0298718																			0.130239			-0.0871821
	0.0415653																			0.136642			-0.141075
	0.0401451																			0.142545			-0.0998719
	0.066056																			0.135028			0.041742
	0.0582936																			0.132164			0.0128941
	0.0448612																			0.121496			0.0166926
	0.0254104																			0.137906			-0.0243505
	0.0585225																			0.0987555			0.0220755
	0.0370918																			0.124736			0.0713306
	0.0527431																			0.113373			0.0861413
	0.0519841																			0.125005			0.063296
	0.0550116																			0.114911			0.0571609
	0.0397607																			0.108349			-0.0070271
	0.0690869																			0.128728			-0.033799
	0.0861756																			0.116113			-0.0151211
	0.0608909																			0.0971311			-0.19745
	0.0550109																			0.0970381			-0.137689
	0.0461341
	0.0486033
	0.0438791
	0.043625
	0.0443116
	0.0695577
	0.0563217
	0.0349664
	0.0513818
	0.0514807
	0.0269659
	0.0132739
	0.0502433
	0.0425044
	0.0377401
	0.0482099
	0.0267614
	0.0677444
	0.0513937
	0.0259225
	0.0402152
	0.0169877
	0.0217708
	0.00567755
	0.0178167
	0.022352
	0.016238
	0.0256811
	-0.0114026
	0.041863
	0.00756772
	0.0129308
	0.00217258
	0.0178077
	0.00973329
	-0.0005031
	-0.0111154
	0.00162795
	-0.0095059
	-0.0251155
	-0.016292
	-0.015041
	-0.0043906
	0.0186788
	-0.0025832
	-0.0156361
	-0.0185882
	-0.0203074
	-0.021592
	-0.0195925
	-0.022694
	-0.0278806
	-0.0336382
	0.00779384
	-0.0286687
	-0.0219566
	-0.0146248
	-0.0075123
	-0.0302432
	-0.0075278
	-0.0365631
	-0.0346863
	-0.0478702
	-0.0441716
	-0.0241935
	0.00086599
	-0.0138526
	-0.0111337
	-0.0135772
	-0.0237974
	-0.0148067
	0.00470354
	-0.0010022
	0.00482568
	-0.0054714
	0.00734009
	-0.0022249
	0.00742606
	-0.0021622
	-0.0083157
	-0.0301506
	0.030747
	0.0415935
	0.0154271
	0.00387202
	0.02865
	0.00156207
	0.0244734
	0.0230543
	0.00015462
	0.00185716
	-0.0110689
	-0.0074329
	-0.0110915
	-0.0267072
	0.00700022
	0.00206483
	-0.0241728
	-0.020461
	-0.0219585
	-0.0433937
	-0.0313527
	-0.0234869
	-0.0271831
	-0.0372338
	-0.0208384
	-0.021632
	-0.0061336
	-0.0318792
	-0.029612
	-0.0188308
	-0.0040926
	-0.0308572
	-0.0165589
	-0.0493317
	-0.0055366
	-0.0094064
	0.00259473
	-0.0038466
	-0.0238913
	-0.0359301
	-0.0385058
	-0.0396187
	-0.0101537
	-0.0303953
	-0.0353592
	-0.0356549
	-0.0365767
	-0.0401993
	-0.0497076
	-0.0399618
	-0.0482675
	-0.0765175
	-0.0709591
	-0.0906566
	-0.08118
	-0.084427
	-0.0664354
	-0.0661671
	-0.0933405
	-0.0781922
	-0.0914397
	-0.137165
	-0.130353
	-0.10118
	-0.0992906
	-0.0962877
	-0.117733
	-0.135045
	-0.0961638
	-0.138189
	-0.158467
	-0.139504
	-0.11691
	-0.115755
	-0.111499
	-0.120147
	-0.0976703
	-0.118874
	-0.091066
	-0.125136
	-0.123462
	-0.106792
	-0.0913881
	-0.108334
	-0.129591
	-0.130427
	-0.118378
	-0.0979735
	-0.0877675
	-0.0845732
	-0.0715617
	-0.0573173
	-0.074438
	-0.0819858
	-0.0508469
	-0.052031
	-0.0712421
	-0.059714
	-0.0694687
	-0.066066
	-0.0526764
	-0.0718087
	-0.0957334
	-0.0826259
	-0.095971
	-0.0971537
	-0.0872973
	-0.0708658
	-0.0989762
	-0.05927
	-0.0990344
	-0.0945811
	-0.096613
	-0.0713661
	-0.0741421
	-0.0813364
	-0.069411
	-0.0933819
	-0.0725332
	-0.0839607
	-0.0823213
	-0.0722753
	-0.0666148
	-0.0581196
	-0.0951131
	-0.0869182
	-0.0814166
	-0.0807674
	-0.0594232
	-0.0797425
	-0.0959868
	-0.0940562
	-0.106697
	-0.0748523
	-0.0944023
	-0.0867954
	-0.096278
	-0.097546
	-0.105254
	-0.11564
	-0.132994
	-0.131018
	-0.133246
	-0.111701
	-0.122941
	-0.110882
	-0.117911
	-0.124872
	-0.127657
	-0.122946
	-0.110226
	-0.124498
	-0.114244
	-0.146937
	-0.133488
	-0.112446
	-0.108936
	-0.122742
	-0.134812
	-0.123921
	-0.114216
	-0.116367
	-0.150378
	-0.11139
	-0.116997
	-0.11536
	-0.118707
	-0.0947271
	-0.084157
	-0.076581
	-0.0887601
	-0.0826421
	-0.0734003
	-0.0757179
	-0.0834957
	-0.104626
	-0.120034
	-0.141801
	-0.130075
	-0.117183
	-0.132854
	-0.114772
	-0.157145
	-0.151213
	-0.150359
	-0.150497
	-0.114743
	-0.127314
	-0.156076
	-0.14845
	-0.160548
	-0.18603
	-0.169434
	-0.159099
	-0.164048
	-0.175491
	-0.136138
	-0.155822
	-0.133354
	-0.159015
	-0.156071
	-0.138574
	-0.144207
	-0.146672
	-0.155077
	-0.161153
	-0.16524
	-0.143979
	-0.122688
	-0.136548
	-0.141836
	-0.122998
	-0.139163
	-0.122882
	-0.143174
	-0.136497
	-0.115406
	-0.130562
	-0.133152
	-0.12564
	-0.14592
	-0.145587
	-0.136921
	-0.1332
	-0.0910614
	-0.0378314
	-0.0724408
	-0.0670092
	-0.051202
	-0.0458591
	-0.0585645
	-0.0691231
	-0.0809442
	-0.0558542
	-0.0295342
	-0.0496532
	-0.0465411
	-0.0545357
	-0.0418272
	-0.0255025
	-0.0331755
	-0.0376115
	-0.0280793
	-0.0343771
	0.0018049
	0.00810833
	-0.0224885
	-0.0070746
	0.00696524
	0.00969189
	0.0271895
	-0.0082277
	0.0178523
	0.0293578
	0.023213
	0.020403
	0.0420427
	0.0556575
	0.0430784
	0.0368839
	0.0513037
	0.0246393
	0.0403837
	0.056167
	0.0710115
	0.0650095
	0.0784966
	0.0989748
	0.0906288
	0.1072
	0.111887
	0.0654031
	0.082854
	0.0934578
	0.0989446
	0.118459
	0.103464
	0.133049
	0.103974
	0.104008
	0.105338
	0.155988
	0.143465
	0.153887
	0.1721
	0.164446
	0.178716
	0.136819
	0.145744
	0.161659
	0.171009
	0.183348
	0.180156
	0.187513
	0.202091
	0.177905
	0.18912
	0.174127
	0.211759
	0.199641
	0.216923
	0.221056
	0.204241
	0.215022
	0.221176
	0.203969
	0.214964
	0.226903
	0.242324
	0.228529
	0.220688
	0.280366
	0.236231
	0.25631
	0.257579
	0.255244
	0.261248
	0.283382
	0.285039
	0.254291
	0.262489
	0.269158
	0.2625
	0.251473
	0.269425
	0.258347
	0.274924
	0.251505
	0.246943
	0.261194
	0.265261
	0.243837
	0.247814
	0.249761
	0.271119
	0.254744
	0.268386
	0.282577
	0.266269
	0.270987
	0.270678
	0.283237
	0.279425
	0.303927
	0.269166
	0.285413
	0.27136
	0.292772
	0.284989
	0.310765
	0.276541
	0.303446
	0.286118
	0.299181
	0.309791
	0.294703
	0.268792
	0.272179
	0.313986
	0.283567
	0.297549
	0.272564
	0.299778
	0.317106
	0.275711
	0.291243
	0.322285
	0.303574
	0.32118
	0.306837
	0.31154
	0.318935
	0.296427
	0.305233
	0.312303
	0.297407
	0.317075
	0.342844
	0.312995
	0.34127
	0.313464
	0.27539
	0.292455
	0.338157
	0.316556
	0.314067
	0.308361
	0.328641
	0.332481
	0.298871
	0.33835
	0.357373
	0.333069
	0.303156
	0.3328
	0.336135
	0.338977
	0.34762
	0.338775
	0.368147
	0.35883
	0.358352
	0.375701
	0.355498
	0.385757
	0.362942
	0.353726
	0.386106
	0.378088
	0.372734
	0.361174
	0.395357
	0.379884
	0.367292
	0.372506
	0.378384
	0.367161
	0.369359
	0.367906
	0.345613
	0.386584
	0.388617
	0.398141
	0.388808
	0.381842
	0.368576
	0.382255
	0.36817
	0.375414
	0.395291
	0.400821
	0.411555
	0.412593
	0.478489
	0.475367
	0.4684
	0.437448
	0.468672
	0.459718
	0.481109
	0.471634
	0.467821
	0.474698
	0.474005
	0.477119
	0.477846
	0.472107
	0.475423
	0.477784
	0.50096
	0.531176
	0.52364
	0.557456
	0.52299
	0.521169
	0.54585
	0.594237
	0.546619
	0.542646
	0.565309
	0.576406
	0.565474
	0.582211
	0.619908
	0.591155
	0.615696
	0.584642
	0.585788
	0.588947
	0.563853
	0.579302
	0.578702
	0.606107
	0.562978
	0.572121
	0.563042
	0.554437
	0.573034
	0.572417
	0.573695
	0.57384
	0.579016
	0.560107
	0.536083
	0.558254
	0.561374
	0.556599
	0.549579
	0.538899
	0.54679
	0.551614
	0.530768
	0.533244
	0.540306
	0.535884
	0.545852
	0.574654
	0.567882
	0.575841
	0.573654
	0.584951
	0.573907
	0.581082
	0.583761
	0.569193
	0.558772
	0.575983
	0.557392
	0.561991
	0.566199
	0.564293
	0.563626
	0.576144
	0.545571
	0.588884
	0.566601
	0.557028
	0.577938
	0.568796
	0.549183
	0.566907
	0.558107
	0.59422
	0.563315
	0.532738
	0.55045
	0.546235
	0.542169
	0.54936
	0.552383
	0.543224
	0.55825
	0.567059
	0.560656
	0.562694
	0.556351
	0.565957
	0.580194
	0.579428
	0.563726
	0.575947
	0.578513
	0.582131
	0.578793
	0.564966
	0.592392
	0.566966
	0.57319
	0.570029
	0.583359
	0.586629
	0.567214
	0.557536
	0.58854
	0.554377
	0.568108
	0.553128
	0.557486
	0.545791
	0.549448
	0.547
	0.545066
	0.565286
	0.53481
	0.534136
	0.52488
	0.514879
	0.513119
	0.510298
	0.505382
	0.475452
	0.477513
	0.471697
	0.494421
	0.44674
	0.478865
	0.456581
	0.438135
	0.439628
	0.425571
	0.440091
	0.422145
	0.413112
	0.407282
	0.410373
	0.393878
	0.370526
	0.356066
	0.353944
	0.327116
	0.3622
	0.366304
	0.352018
	0.345278
	0.337761
	0.331839
	0.327328
	0.331698
	0.3232
	0.309349
	0.300576
	0.330821
	0.323589
	0.320277
	0.32268
	0.288583
	0.287869
	0.28872
	0.297162
	0.2678
	0.283177
	0.276514
	0.270217
	0.284949
	0.282432
	0.289002
	0.264094
	0.252098
	0.242011
	0.262451
	0.239282
	0.256827
	0.252079
	0.254263
	0.250749
	0.225395
	0.259368
	0.228878
	0.235512
	0.244147
	0.222516
	0.202302
	0.181897
	0.208971
	0.19904
	0.218999
	0.221317
	0.218921
	0.18621
	0.220636
	0.169665
	0.205886
	0.209868
	0.194326
	0.181329
	0.185416
	0.159129
	0.150581
	0.147937
	0.147835
	0.132482
	0.138409
	0.11656
	0.155299
	0.154753
	0.149107
	0.140424
	0.161099
	0.13326
	0.139451
	0.174195
	0.162554
	0.155468
	0.165501
	0.151415
	0.154353
	0.154493
	0.168829
	0.135795
	0.121207
	0.128622
	0.110064
	0.121232
	0.125747
	0.148618
	0.122415
	0.126777
	0.12625
	0.125519
	0.125212
	0.119023
	0.126688
	0.131334
	0.107953
	0.129966
	0.136874
	0.131664
	0.136842
	0.143839

## Sheet: Figure 5
Figure 5b	0.00771742		Figure 5c	0.0548908			Figure 5d															Figure 5f	0.142612		Figure 5g	0.00274882			Figure 5h
	-0.0009579			-0.0567748			Astrocyte ChR2 T13-L1 Sham	Baseline	-1.08915e-08	3.75633e-08	-2.3519e-09	2.80775e-08	-1.599e-08	2.13472e-08	-3.87796e-08	1.19324e-10	-1.30375e-08						0.0865482			0.0214257				Astrocyte ChR2 T13-L1 mCherry	-3.91061e-08	-3.52608e-08	3.6695e-08	-4.75054e-08	-4.95984e-08	-3.83075e-08	-2.52615e-08	3.81768e-09
	0.0286426			0.0200387				PS	1.05804	1.208	0.756432	0.7808	1.15134	3.22222	0.737471	0.236653	0.437103						0.079503			0.00225242					0.180292	0.36139	1.62098	0.487545	0.446	1.52205	0.612501	0.490982
	0.0754324			0.0267252																			0.0818868			0.0128444
	-0.00783			-0.0306045																			0.0553681			-0.0359475
	0.00299696			0.023893																			0.0123209			0.0355327
	0.00123324			0.0781378			Astrocyte ChR2 T13-L1 Sympathectomy	Baseline	2.42679e-09	-3.3482e-08	1.03088e-09	2.65974e-08	-1.6715e-08	1.26656e-08	4.44185e-08	2.04872e-08	1.69391e-08	-1.6994e-08	0.041517				0.074819			-0.0508427				Astrocyte ChR2 T13-L1 hM4Di	-3.7717e-08	3.40397e-08	9.42592e-10	-3.5504e-08	-1.8583e-09	-1.867e-08	-0.012213	-1.5954e-08	-3.634e-08	-1.1081e-09	-1.737e-09
	0.0691			-0.0084977				PS	-0.0816906	0.0404601	0.0173014	-0.0069329	0.129666	0.00410393	0.14354	0.0175769	0.213919	0.0501528	0.0372727				0.0169589			-0.0102259					0.0530982	0.181628	-0.0587402	0.0464166	0.0398686	-0.0319517	0.00267019	-0.00359	0.0735971	-0.0049272	-0.0395401
	0.0631619			-0.009134																			0.00660347			0.00237935
	0.0510939			0.0620189																			-0.0129655			-0.0329369
	0.05398			0.0329668																			0.0175025			0.0549129
	0.0264298			0.0616906																			-0.0557231			-0.0178033
	0.00650926			0.0412314																			0.0120467			-0.0347398
	0.0110486			0.0224363																			-0.0795639			-0.0480565
	0.0331149			0.0251986																			-0.144727			0.0108217
	0.0759449			0.0797358																			-0.156312			-0.0171133
	0.0168345			0.0477551																			-0.117099			0.0466049
	0.050743			-0.0159812																			-0.0192634			-0.0150912
	0.0535307			-0.0106398																			-0.0750218			-0.0855817
	0.072604			0.0458115																			-0.0435668			-0.0181006
	0.0371262			0.0294616																			-0.0091022			-0.0127216
	0.00254527			0.0396103																			-0.117486			-0.0357117
	0.00772016			0.0181383																			-0.121246			-0.0538305
	0.00105642			-0.0021918																			-0.149661			0.00188577
	-0.0280404			0.0118137																			-0.133852			-0.0195676
	-0.0099313			0.0428006																			-0.233918			0.0173225
	0.0215677			-0.0141431																			-0.184708			0.0159173
	0.028536			-0.0327316																			-0.168779			-0.0123242
	0.00523221			-0.0315958																			-0.108875			-0.0130105
	-0.0257765			-0.0142303																			-0.159952			-0.0068316
	-0.0774057			0.0731495																			-0.13135			0.0213876
	0.00295323			0.0155767																			-0.154068			-0.0337776
	0.0221086			0.00457356																			-0.225132			0.0154988
	0.0285874			0.0114167																			-0.143702			0.00378546
	0.0252715			-0.0244684																			-0.183356			0.0462149
	0.0381507			0.0727392																			-0.170138			0.0355981
	-0.0163936			0.00637864																			-0.129381			0.0504431
	-0.0080318			-0.0472566																			-0.123941			-0.0171805
	0.0270135			0.0156383																			-0.11352			-0.0118276
	0.0199123			0.0337693																			-0.045162			-0.0084995
	-0.035411			-0.0125137																			-0.0025158			0.0181255
	-0.031561			0.0906438																			-0.0160697			0.050439
	0.0333815			-0.061695																			0.0236771			0.0184409
	-0.0324328			0.0651031																			-0.08569			0.00924085
	-0.0453455			0.0342416																			-0.1309			-0.0099751
	-0.0905785			0.116952																			-0.123946			-0.0301896
	-0.0755864			-0.0051086																			0.00267487			0.0366786
	-0.06278			0.0537515																			0.00949231			0.026445
	-0.0794891			-0.0348741																			0.0266968			0.00178619
	-0.122953			0.0305301																			0.0529717			5.9493e-05
	-0.0975075			-0.0087804																			0.0415499			-0.0492706
	-0.0533361			-0.0713971																			0.00454959			0.0112039
	-0.0057441			-0.0696504																			-0.0201685			0.0132505
	0.00477214			0.0175121																			0.246314			0.0483013
	-0.0192885			-0.0691813																			0.531637			-0.0024388
	-0.0377241			-0.0362819																			0.506821			0.0408158
	-0.0291391			-0.0317811																			0.525681			0.0348266
	0.0269775			-0.103249																			0.446159			-0.0275351
	-0.0250864			-0.069776																			0.445358			-0.0025724
	-0.0147021			-0.0445289																			0.441112			0.00651393
	0.0283588			-0.0295301																			0.450897			0.0378414
	0.0559546			-0.0773887																			0.498748			0.0146701
	0.0962539			-0.0096028																			0.473363			-0.0342684
	0.0802119			-0.0646917																			0.456263			-0.031125
	0.0501871			-0.0073024																			0.455666			-0.0090907
	0.0671132			0.00284448																			0.461237			-0.0220334
	0.0547857			0.0412293																			0.482655			-0.0389699
	0.0686608			0.0233239																			0.209524			0.00221314
	0.0551496			0.0357367																			0.0354903			0.0636335
	0.0686636			0.0262978																			0.344939			-0.0019939
	0.0907434			-0.0075823																			0.430731			-0.0482891
	-0.0520713			-0.0226725																			0.408284			-0.0604015
	-0.0711787			0.0121913																			0.452411			-0.0413173
	-0.0914851			-0.0470881																			0.443081			0.0155662
	-0.0723438			-0.0543351																			0.500981			-0.0261691
	-0.116839			-0.0348811																			0.478233			0.00811592
	-0.107498			-0.0241328																			0.569586			-0.0010979
	-0.0235036			-0.022555																			0.625743			-0.0331199
	-0.0203239			0.0628133																			0.674751			0.0344395
	-0.030794			-0.0221281																			0.689575			-0.0745241
	0.00585746			-0.103578																			0.784365			-0.0267307
	-0.0426478			0.00718389																			0.86451			-0.0418607
	0.00366885			-0.0531679																			0.989783			-0.0063539
	-0.13829			0.0289797																			1.07797			-0.0136876
	-0.113147			0.0201957																			1.16111			-0.0302744
	-0.112119			-0.0532914																			1.27788			-0.0569794
	-0.120768			-0.0148505																			1.42615			-0.0194309
	-0.106346			-0.0364994																			1.48651			0.00930088
	0.0427558			0.0257844																			1.6211			-0.0497759
	0.0591943			-0.0905661																			1.75174			-0.0624068
	-0.0151849			-0.0803732																			1.80979			-0.0690395
	0.162884			-0.0458184																			1.89716			-0.0047723
	0.192011			-0.0409233																			2.033			-0.0441826
	0.1138			-0.0069309																			2.12998			-0.0835551
	0.172052			-0.0434027																			2.24088			-0.0397268
	0.0801268			-0.094385																			2.31671			-0.043838
	0.147029			-0.0487324																			2.41403			0.00714348
	0.118465			-0.0419714																			2.51016			-0.046205
	0.0944996			-0.078359																			2.56852			-0.0147777
	0.317668			0.00189054																			2.63527			-0.0296186
	0.292476			-0.0862255																			2.67935			0.00699771
	0.30501			0.00316613																			2.79322			-0.012401
	0.823953			0.00715442																			2.80716			-0.0753293
	0.90544			-0.0030908																			2.86509			-0.0288828
	0.850832			0.0206318																			2.89545			0.00653639
	0.906952			-0.0371301																			2.96001			-0.0603065
	0.689931			-0.10563																			3.01831			0.0275351
	0.536948			-0.0375559																			3.11191			-0.0686384
	0.472185			-0.0041733																			3.06992			0.0296297
	0.469168			-0.0365482																			3.0862			0.00977949
	0.493244			-0.0036637																			3.13442			-0.013595
	0.46245			0.00951466																			3.11659			0.0363761
	0.392702			-0.05902																			3.15168			-0.0424353
	0.615522			-0.0409088																			3.16797			-0.0143041
	0.779268			0.0331611																			3.1722			-0.0380796
	0.70498			0.0630443																			3.1989			0.00726831
	1.46032			-0.0081119																			3.20399			-0.0493225
	1.42568			-0.0402272																			3.19341			-0.0611911
	1.99485			-0.062747																			3.16469			-0.0370986
	2.02776			-0.0965896																			3.15165			-0.0141548
	2.06353			-0.0885579																			3.11622			-0.0623826
	1.89657			-0.0901242																			3.18372			-0.0689771
	1.9794			-0.0575467																			3.10269			-0.0397658
	1.70886			-0.076284																			3.14502			-0.0216674
	1.56506			-0.0433294																			3.13833			-0.108489
	2.55658			0.0460458																			3.03517			-0.0300412
	1.84221			-0.0347167																			3.06341			-0.0413524
	1.6752			0.0740332																			3.06848			-0.014904
	1.59122			-1.614e-05																			3.08047			0.00102824
	1.5025			-0.0206497																			2.99824			-0.0536219
	1.45238			-0.0706871																			2.95102			-0.0493015
	1.47268			0.0262012																			2.9075			-0.0724155
	1.96168			-0.0403162																			2.97855			-0.0379677
	1.60544			0.114344																			2.94122			-0.10752
	1.49743			0.0550402																			2.88532			-0.0845111
	1.45066			0.081463																			2.83602			-0.12248
	1.44765			-0.0510521																			2.81033			-0.107375
	1.43277			0.0191092																			2.81583			-0.159938
	1.35567			-0.0066507																			2.79594			-0.132305
	1.30549			0.019711																			2.73163			-0.164049
	1.30314			0.0273925																			2.68699			-0.121263
	1.25919			0.10303																			2.64818			-0.127159
	1.22472			0.0169987																			2.69519			-0.16025
	1.19469			0.0403395																			2.70819			-0.0739047
	1.22934			0.0212132																			2.68635			-0.0971993
	1.20279			-0.0383257																			2.71579			-0.15037
	1.21271			0.0286582																			2.70225			-0.164002
	1.24492			0.0839856																			2.7711			-0.121164
	1.21273			0.00225157																			2.66927			-0.0708316
	1.19834			0.0580656																			2.62294			-0.109677
	1.70004			0.00867582																			2.53702			-0.0677979
	1.16508			-0.103533																			2.5196			-0.0816229
	1.12313			-0.059819																			2.53145			-0.0889311
	1.07384			-0.0340638																			2.54121			-0.0244996
	1.03204			-0.013735																			2.60273			-0.0729417
	1.03804			0.0130503																			2.61213			-0.0790389
	0.984885			0.011031																			2.63714			-0.06162
	0.955471			-0.0401764																			2.6369			-0.104312
	0.981238			0.0230557																			2.61468			-0.0858971
	0.997229			-0.08776																			2.52933			-0.0587832
	0.97904			0.0620339																			2.44553			-0.0451317
	0.943043			-0.0122127																			2.48096			-0.0621011
	0.919198			0.0404914																			2.51135			0.00092018
	0.896339			-0.035599																			2.51823			-0.030274
	0.853947			-0.0294077																			2.49489			-0.0167634
	0.902425			0.0105852																			2.40671			-0.00572
	0.876088			0.0708463																			2.36339			-0.0695172
	0.839122			-0.0088703																			2.34937			0.0165348
	0.951961			0.00189051																			2.35981			-0.0292499
	1.08609			0.00390655																			2.34653			0.00331851
	0.907986			0.0426644																			2.34555			0.0550522
	0.923146			0.0019531																			2.33818			-0.0417528
	0.976138			0.0332115																			2.24672			-0.0406423
	0.87523			0.0475165																			2.20403			0.0146971
	0.90422			0.0529112																			2.16908			4.6407e-05
	0.911969			0.0574248																			2.1512			-0.0441839
	0.868666			0.0547248																			2.16386			0.0209249
	0.913346			-0.015761																			2.17861			-0.0100234
	0.847547			0.0409842																			2.22397			0.00540736
	0.849357			0.00588992																			2.17641			-0.0270482
	0.857912			0.0516685																			2.10719			-0.053344
	0.832193			-0.0040287																			1.96688			-0.0644669
	0.857726			0.0713456																			1.95029			-0.015643
	0.837794			0.0293856																			1.94552			-0.0525803
	0.753365			0.0513361																			1.87352			0.00442973
	0.761609			0.028857																			1.83927			-0.0299496
	0.792626			-0.0207401																			1.83998			-0.0068327
	0.919558			-0.0130818																			1.85507			0.0599058
	0.81509			-0.030692																			1.81663			0.0485416
	0.806666			-0.024854																			1.82467			-0.0424099
	0.707867			0.00992129																			1.84521			-0.0200713
	0.784139			0.0404763																			1.92364			-0.0194956
	0.749661			0.00651468																			1.94765			-0.0614956
	0.716536			0.0361334																			1.95321			0.0510936
	0.658184			0.0276319																			1.88227			0.047689
	0.658061			-0.0129478																			1.92385			0.0319518
	0.659878			-0.0835686																			1.94366			-0.0335615
	0.626595			0.0323801																			1.92192			-0.0273142
	0.704815			-0.0059428																			1.89417			-0.0083805
	0.780407			-0.0543681																			1.91268			0.0249662
	0.779975			-0.0140904																			1.96779			-0.0186287
	0.726235			0.0215571																			1.91187			0.0308834
	0.653868			-0.0356229																			1.81662			0.0199975
	0.720623			-0.0138471																			1.80327			-0.053133
	0.79504			-0.0348612																			1.78996			-0.0053932
	0.728754			0.0198645																			1.85323			-0.0199098
	0.70927			0.0820965																			1.90115			-0.030266
	0.727731			-0.0629721																			1.80325			-0.0896966
	0.714094			0.0310287																			1.73136			-0.0268858
	0.636682			0.0322581																			1.7363			-0.03394
	0.675403			-0.012318																			1.7965			-0.0545417
	0.678774			0.0556465																			1.88246			0.00821457
	0.689341			0.100453																			1.92394			-0.0052983
	0.671916			0.0269149																			1.92897			-0.0583069
	0.609107			0.00294382																			1.91968			-0.0169107
	0.653954			0.0897586																			1.87533			-0.011117
	0.650608			0.0442655																			1.90695			-0.0906122
	0.607467			0.0212791																			1.87499			0.0254509
	0.597665			0.041441																			1.89265			-0.019974
	0.645198			0.0800661																			1.91645			-0.086876
	0.623185			0.0665299																			1.89906			-0.0378429
	0.661233			-0.0007832																			1.78062			0.00418742
	0.630872			0.0277985																			1.72708			-0.0372375
	0.652558			0.0495205																			1.71217			-0.0103222
	0.777466			0.0446052																			1.7125			-0.064665
	0.595836			-0.0102231																			1.73224			-0.0437426
	0.577885			-0.0050918																			1.71521			-0.134106
	0.584781			0.0209401																			1.79269			-0.0906559
	0.595037			-0.0216278																			1.92755			-0.11684
	0.554238			0.0702542																			1.95241			-0.116463
	0.572543			0.0685571																			1.86202			-0.108039
	0.604879			0.0760831																			1.86125			-0.132696
	0.584632			0.00176285																			1.85746			-0.113992
	0.550531			0.0498496																			1.81759			-0.0627563
	0.494307			0.0619195																			1.8493			-0.0959132
	0.499094			0.0619827																			1.79425			-0.12079
	0.489165			0.0628404																			1.78163			-0.145941
	0.439284			0.0152147																			1.81456			-0.140417
	0.473709			-0.0448737																			1.83987			-0.0973962
	0.448704			0.0314618																			1.81587			-0.0721025
	0.450903			0.0401611																			1.88427			-0.131716
	0.407248			0.105166																			1.93145			-0.156374
	0.470069			0.0320017																			1.91045			-0.0609799
	0.460339			0.00604458																			1.83156			-0.155334
	0.463784			0.089102																			1.74451			-0.0957558
	0.471015			0.0926674																			1.68187			-0.123966
	0.507869			0.058118																			1.66415			-0.124014
	0.514801			0.0925058																			1.60192			-0.132378
	0.529818			0.0576415																			1.65405			-0.0687663
	0.512012			0.0442589																			1.6021			-0.105672
	0.535733			0.0381789																			1.57289			-0.081856
	0.489636			0.12696																			1.61536			-0.13115
	0.505459			0.0442426																			1.69306			-0.108048
	0.461787			0.0401391																			1.67125			-0.103543
	0.383481			0.0770467																			1.64596			-0.125452
	0.464252			0.0577123																			1.62269			-0.117244
	0.444757			0.0177919																			1.65413			-0.222561
	0.448764			0.0585929																			1.68597			-0.159648
	0.49349			0.0377939																			1.73895			-0.070576
	0.467209			0.037454																			1.71261			-0.12737
	0.441119			0.096537																			1.69488			-0.112376
	0.49621			0.0180476																			1.5034			-0.0195432
	0.514907			0.0876119																			1.47775			-0.0598213
	0.50072			0.0755217																			1.47645			-0.119351
	0.432205			0.052421																			1.57664			-0.0888154
	0.523818			0.0436395																			1.59059			-0.101655
	0.541598			-0.0079142																			1.65824			-0.137397
	0.550507			-0.0014543																			1.62151			-0.0535091
	0.540797			0.0451739																			1.54736			-0.113834
	0.437019			-0.011298																			1.54419			-0.0796518
	0.39191			0.0895641																			1.53275			-0.127822
	0.439526			0.0775327																			1.50394			-0.164575
	0.487424			0.0297916																			1.44624			-0.165033
	0.505444			0.034857																			1.51872			-0.0714821
	0.504071			0.0486023																			1.45313			-0.0386012
	0.508932			0.0386269																			1.47108			-0.0878171
	0.494212			0.027474																			1.43851			-0.0895057
	0.527758			0.0424066																			1.39976			-0.0642427
	0.535119			0.0841364																			1.39329			-0.102981
	0.562772			0.113467																			1.39492			-0.106583
	0.567168			0.04978																			1.37429			-0.126133
	0.574751			0.0680263																			1.4445			-0.175656
	0.573169			0.0282844																			1.3942			-0.14572
	0.563006			0.0415682																			1.38162			-0.129914
	0.557327			0.0408948																			1.45459			-0.143046
	0.511327			0.0302465																			1.47775			-0.079712
	0.551151			0.070998																			1.43733			-0.125547
	0.519104			0.0373749																			1.44555			-0.170862
	0.533401			0.0394516																			1.45109			-0.118084
	0.788636			0.0198828																			1.40689			-0.0798968
	0.910389			0.105802																			1.50414			-0.0857308
	0.908843			-0.0219171																			1.74793			-0.110672
	0.856459			-0.0297806																			1.72388			-0.0678184
	0.973516			0.0209415																			1.74404			-0.0738883
	0.946031			0.0870322																			1.7863			-0.0868592
	0.984285			0.037069																			1.76225			-0.058282
	0.967952			0.00763877																			1.72871			-0.148028
	0.984484			0.0980236																			1.71473			-0.134684
	0.997726			0.0414927																			1.64832			-0.107747
	0.983215			0.0968531																			1.70967			-0.171612
	0.96577			0.0365172																			1.73611			-0.132001
	0.898489			0.08099																			1.77638			-0.109789
	0.939357			0.06791																			1.70942			-0.171756
	0.895196			0.0753153																			1.72474			-0.0648815
	0.893314			0.0622072																			1.7203			-0.140973
	0.893794			0.078297																			1.71014			-0.134428
	0.90975			0.0619416																			1.73199			-0.0962656
	0.956027			0.105303																			1.69966			-0.152347
	0.99437			0.0215459																			1.68262			-0.103471
	0.978662			0.0482444																			1.66954			-0.124819
	0.965941			-0.0022628																			1.65285			-0.0699044
	0.955908			0.0408487																			1.6383			-0.0999689
	0.970355			0.0173116																			1.60353			-0.0884419
	0.922865			-0.026593																			1.59718			-0.0625195
	0.955638			0.0207713																			1.49545			-0.1018
	0.956926			0.0324088																			1.51446			-0.0989872
	0.960914			0.00574355																			1.5946			-0.12777
	0.986307			-0.0226511																			1.52396			-0.0770829
	0.948753			0.0373819																			1.55809			-0.148277
	0.957231			0.0508331																			1.62662			-0.199496
	0.938125			0.0674144																			1.5998			-0.133084
	0.974902			0.112877																			1.52716			-0.16335
	0.923729			-0.0410349																			1.55919			-0.173002
	0.864223			0.0216915																			1.553			-0.173
	0.898921			0.0853091																			1.55711			-0.171133
	0.910094			-0.0145083																			1.57134			-0.116955
	0.881236			0.02593																			1.50792			-0.183487
	0.876296			-0.0053538																			1.488			-0.136032
	0.913165			-0.0399579																			1.5904			-0.24284
	0.901127			0.0386804																			1.60887			-0.142272
	0.90147			0.0693933																			1.60307			-0.172693
	0.898025			0.0392369																			1.60957			-0.165848
	0.903241			0.0473908																			1.58157			-0.162699
	0.892331			-0.0630412																			1.53418			-0.198698
	0.875778			-0.0662193																			1.50834			-0.201652
	0.832519			-0.020396																			1.49933			-0.193845
	0.861961			0.0420158																			1.43434			-0.178859
	0.883259			0.0522248																			1.45496			-0.201696
	0.8503			0.0624461																			1.45182			-0.211653
	0.859001			0.0377126																			1.4357			-0.208859
	0.824295			0.0270569																			1.42015			-0.209323
	0.852719			0.0310368																			1.38695			-0.237218
	0.803823			-0.0470599																			1.28981			-0.210946
	0.810057			-0.0409577																			1.26971			-0.201899
	0.754278			-0.0368423																			1.2549			-0.280315
	0.796955			0.0614726																			1.26085			-0.224977
	0.823688			0.070515																			1.19884			-0.138877
	0.865607			0.0227188																			1.19965			-0.0919953
	0.878545			-0.0117689																			1.20787			-0.110003
	0.836624			0.0576422																			1.22984			-0.0992358
	0.777242			0.131984																			1.32295			-0.195909
	0.804413			0.0529479																			1.2784			-0.151256
	0.853528			0.0957711																			1.2224			-0.0931475
	0.819008			-0.0131311																			1.19901			-0.146476
	0.817093			0.0930377																			1.19523			-0.0626006
	0.854715			0.106651																			1.21741			-0.098004
	0.924154			0.0342402																			1.18618			-0.0976539
	0.926719			0.103786																			1.15595			-0.0803004
	0.968829			0.123089																			1.15387			-0.0984707
	0.948309			0.0239405																			1.15032			-0.0368929

## Sheet: Figure 6
Figure 6b	Astrocyte tdTomato	Astrocyte hM3Dq
	83.0144	83.7152
	68.3208	105.856
	70.1928	74.2272
	73.3127	86.7028
	79.6992	88.1112
	79.5952	82.0364
Figure 6c	Astrocyte tdTomato	Astrocyte hM3Dq
	325.52	413.098
	288.554	349.585
	229.507	339.413
	295.253	340.654
	364.223	387.544
	313.115	381.838
Figure 6f
LCFN and ACFN Sham surgery
Astrocyte tdTomato	0.610823	0.086164	0.857907	0.186755
Astrocyte hM3Dq	1.63542	1.25813	1.04733	0.521687	1
LCFN and ACFN Denervation
Astrocyte tdTomato	0.0318866	0.0638629	0.0675676	0.306109	0.042
Astrocyte hM3Dq	0.547134	0.481886	0.464677	0.076923	0.2837

## Sheet: Figure 7
Figure 7b	0.656616	1.55862	1.71659	1.27015	1.07287	-0.00656	0.59067	0.199385	0.770953			Figure 7c	0.071442	0.385711	-0.33134	-0.73249	0.326351	0.391272	-0.391	0.047051			Figure 7d	5.22			Figure 7e	Astrocyte tdTomato	Astrocyte hM3Dq			Figure 7f	Astrocyte tdTomato					Astrocyte hM3Dq								Figure 7g
	0.725164	1.29902	1.82808	0.922444	1.10988	0.08051	0.588858	-0.0364212	0.829141				-0.22106	0.148318	-0.16291	-0.68408	0.386357	0.153879	-0.15492	-0.0128				5.26				0.997758	0.990235				1.00995	1.00372	0.999671	0.997758		1.00688	0.995585	0.995645	0.990235	1.0042					-3.96667	-0.388072	-0.752237
	0.479384	1.07804	1.81683	1.15071	0.838581	-0.17132	0.434087	-0.404773	0.580246				-0.29666	0.230337	0.017145	-0.61502	0.386461	0.235898	-0.35631	0.099329				5.25				1.00766	1.00204				1.00999	1.00092	0.9936	1.00766		1.00963	1.00112	0.993792	1.00204	1.0029					-3.96209	-0.42854	-0.724233
	0.515352	0.942163	1.03231	0.742901	0.588855	-0.18962	0.33154	-0.499903	0.351338				-0.265	0.233147	0.273666	-0.31842	0.362069	0.238708	-0.20954	0.121211				5.25				0.998561	1.01041				0.999502	0.99926	1.00557	0.998561		1.01279	1.01891	0.996772	1.01041	0.999808					-4.08693	-0.479614	-0.796048
	0.673005	0.839951	1.01921	1.07465	0.479009	-0.16479	0.153666	-0.567056	0.2616				-0.14229	-0.07229	0.455266	-0.0991	0.2766	-0.06673	-0.13731	-0.08304				5.24				1.00029	0.98998				0.988446	0.996321	1.00239	1.00029		0.987126	0.990229	1.00273	0.98998	0.99651					-4.19518	-0.485472	-1.06554
	0.502151	0.716531	1.22382	0.767227	0.683122	-0.16464	0.234163	-0.565823	0.486168				-0.11171	-0.424	0.510702	-0.19259	0.156538	-0.41844	0.019439	0.127754				5.28				0.995739	1.00733				0.992117	0.999776	0.998767	0.995739		0.983563	0.994163	1.01106	1.00733	0.996589					-4.38958	-0.510372	-1.25365
	0.375179	0.739228	0.954768	0.179014	0.573432	-0.09877	0.406117	-0.650454	0.397099				-0.2221	-0.07544	0.850751	0.176318	0.244517	-0.06988	0.048819	-0.0132				5.32				0.990016	1.03424				0.993865	0.993094	0.981008	0.990016		0.994575	1.0129	1.03339	1.03424	0.991787					-4.61978	-0.531538	-1.50041
	0.479563	0.558887	0.406672	0.530224	0.442491	-0.02628	0.300215	-0.486306	0.288328				-0.34899	-0.18356	0.452434	-0.04241	0.138574	-0.178	-0.07671	0.026677				5.25				0.990349	1.0641				0.991549	1.0111	1.00943	0.990349		1.00182	1.03952	1.00616	1.0641	1.00005					-4.889	-0.575922	-1.53571
	0.429791	0.456328	0.699619	0.466087	0.249972	-0.13661	0.122614	-0.307181	0.115453				-0.47964	0.060418	0.113714	0.243591	0.178413	0.065979	0.121359	0.120381				5.23				0.986723	1.06473				1.00649	1.01671	1.01964	0.986723		1.01212	1.07039	1.01133	1.06473	1.01019					-4.81756	-0.588017	-1.55848
	0.387231	0.394228	0.629655	0.008264	0.290228	-0.22028	0.111831	-0.606613	0.175873				-0.38257	-0.11409	0.154139	0.308151	0.203189	-0.10853	0.133583	0.109076				5.27				1.0037	1.04839				0.998453	1.01992	0.990372	1.0037		1.04082	1.0578	1.01646	1.04839	1.01343					-4.87476	-0.600435	-1.55603
	0.337462	0.539652	0.471842	0.138094	0.254294	-0.27861	0.136465	-0.52561	0.160895				-0.21015	-0.14899	0.08035	0.785321	0.206636	-0.14343	0.042291	0.182122				5.27				0.966732	1.05228				0.980187	1.00287	0.986217	0.966732		1.02012	1.04435	1.01666	1.05228	1.01339					-4.81525	-0.546063	-1.37114
	0.25768	0.294097	0.815801	0.123808	0.101387	-0.00999	0.395113	-0.836992	0.029007				-0.08018	0.156682	-0.00454	0.710445	0.067938	0.162243	0.044151	0.208456				5.29				1.00766	1.07217				1.00234	1.0057	0.978129	1.00766		1.04415	1.02041	1.02459	1.07217	1.01418					-5.08588	-0.534077	-1.42201
	0.069224	0.076726	0.831598	0.327438	0.114039	-0.14644	0.295279	-0.603579	0.062192				0.188796	0.083662	0.132762	0.636589	0.027755	0.089223	0.051271	0.127227				5.23				0.96344	1.06603				0.996006	1.00265	0.985289	0.96344		1.01891	1.02798	1.02856	1.06603	1.01135					-5.08641	-0.510503	-1.52098
	0.0046	-0.12416	0.359182	-0.05529	0.139178	-0.03339	-0.119118	-0.56327	0.108424				0.308852	0.437221	-0.06628	0.74316	0.043573	0.442782	0.113219	0.268695				5.21				0.98737	1.07946				0.954493	0.988828	0.983243	0.98737		1.03007	1.02071	1.02494	1.07946	1.00894					-5.05601	-0.522085	-1.69742
	-0.00325	-0.2365	0.498647	0.60059	-0.05655	-0.10081	-0.154015	-0.354503	-0.06657				0.359523	0.297326	-0.2853	0.399168	0.033449	0.302887	0.139741	-0.34757				5.2				1.01457	1.06505				0.971797	0.993337	0.981056	1.01457		1.05424	1.03435	1.01813	1.06505	1.00499					-5.16913	-0.520208	-1.68588
	-0.1445	-0.36963	0.6211	0.691	-0.17497	-0.02488	0.161338	-0.317032	-0.16472				0.45471	0.232657	-0.40269	0.513379	-0.07506	0.238218	0.153141	0.028322				5.24				1.02261	1.05206				0.978571	1.00061	0.98132	1.02261		1.05648	1.04911	1.01504	1.05206	0.997251					-4.92057	-0.524481	-1.69352
	-0.15015	-0.43104	0.560397	-0.30856	-0.20454	-0.25525	0.217174	-0.487222	-0.17283				0.377114	0.109128	-0.36461	0.562374	-0.12342	0.114689	0.184529	-0.08806				5.25				1.01722	1.08221				0.966554	0.999394	0.975987	1.01722		1.06374	1.05445	1.0257	1.08221	0.994644					-4.83538	-0.538891	-1.78702
	-0.20189	-0.39804	-0.35016	0.454011	-0.25142	-0.09021	0.0788163	-0.703478	-0.1998				0.506964	-0.35343	-0.26816	0.454551	-0.15313	-0.34787	0.109697	-0.13061				5.28				1.0239	1.08886				0.953881	0.979674	0.960456	1.0239		1.06378	1.05463	1.03341	1.08886	0.995983					-4.99411	-0.512067	-1.89926
	-0.37921	-0.28998	-0.89953	0.33225	-0.29327	0.276042	-0.317002	-0.716812	-0.22069				0.238105	0.1338	-0.26771	0.32784	-0.31703	0.139361	0.135862	0.039849				5.22				1.03147	1.10596				0.941427	0.969556	0.979819	1.03147		1.07077	1.05537	1.03843	1.10596	0.988223					-4.81621	-0.506566	-1.98045
	-0.39891	-0.19422	-0.72762	0.078363	-0.24886	0.184934	-0.166761	-0.476802	-0.15592				0.378315	-0.05096	-0.12115	-0.09795	-0.27987	-0.0454	0.126395	0.182965				5.23				1.00963	1.10147				0.950385	0.959617	1.02254	1.00963		1.03984	1.06057	1.03775	1.10147	0.986868					-4.9702	-0.504636	-1.27295
	-0.35415	-0.23149	-0.27636	-0.6807	-0.28787	0.293366	-0.16915	-0.570137	-0.17422				0.288073	-0.02775	-0.0979	-0.26723	-0.19701	-0.02219	-0.00059	-0.31355				5.25				1.03311	1.11502				0.948506	0.947217	0.971041	1.03311		1.06995	1.05834	1.0427	1.11502	0.985					-4.86627	-0.482756	-0.905538
	-0.2838	-0.28841	-1.18171	-0.9813	-0.59736	-0.01499	-0.288203	-0.790546	-0.46267				0.244222	0.080288	-0.01669	-0.32001	-0.19584	0.085849	-0.02969	-0.11267				5.24				1.05848	1.12219				0.933474	0.963848	0.966037	1.05848		1.0911	1.0595	1.0436	1.12219	0.98289					-4.47232	-0.502205	-0.632003
	-0.34201	-0.60182	-1.68439	-0.3804	-0.4556	0.116555	-0.884448	-0.836703	-0.30047				0.311962	-0.27357	-0.05842	-0.18087	-0.18424	-0.26801	0.071243	0.106019				5.17				1.02449	1.11088				0.933737	0.976219	0.976095	1.02449		1.09406	1.07525	1.04266	1.11088	0.982021					-1.43557	-0.300277	-0.512048
	-0.43257	-0.69418	-1.04047	-0.49918	-0.5752	0.057114	-0.962924	-0.772262	-0.39923				0.377539	0.433571	-0.25924	-0.45602	-0.12295	0.439132	0.016978	-0.16104				5.21				1.01616	1.11408				0.926526	0.967178	0.974787	1.01616		1.06677	1.08816	1.04436	1.11408	0.980954					3.30132	-0.250666	-0.421433
	-0.58319	-0.7192	-0.81583	-1.66544	-0.40482	-0.04829	-0.75733	-0.669216	-0.20833				0.261811	0.132976	-0.18858	-0.45058	-0.1014	0.138537	-0.18915	-0.03984				5.16				1.01011	1.11854				0.915995	0.945977	0.978258	1.01011		1.03689	1.0985	1.0417	1.11854	0.977945					7.16038	-0.205163	-0.308248
	-0.55781	-0.74643	-1.17889	-1.13815	-0.41917	0.162979	-0.45297	-1.10805	-0.20139				-0.02954	-0.12606	-0.20744	-0.40138	-0.29033	-0.1205	-0.10705	-0.18992				5.21				0.997503	1.12227					0.959506	0.984771	0.997503		1.04479	1.09141	1.04604	1.12227	0.976839					9.21344	-0.319553	-0.269241
	-0.50177	-0.92511	-1.75745	-0.60778	-0.81049	0.25619	-0.106884	-1.26229	-0.5719				-0.35146	-0.09934	-0.08764	-0.44714	-0.23272	-0.09378	-0.00683	-0.21351				5.18				1.00615	1.11533					0.941648	0.97909	1.00615		1.05168	1.09655	1.04875	1.11533	0.975824					10.1436	-0.132842	-0.222438
	-0.37353	-1.03429	-1.77565	-0.84438	-0.69475	0.386756	-0.173515	-1.04597	-0.43572				-0.3322	-0.06072	0.053706	0.006306	-0.24223	-0.05516	0.086995	-0.01359				5.19				0.998032	1.09634					0.957329	0.971626	0.998032		1.05382	1.10184	1.05279	1.09634	0.975124					9.98724	-0.0955587	-0.159868
	-0.52399	-1.07792	-1.55539	-1.00709	-0.67218	0.038902	-0.0433562	-1.11039	-0.39242				-0.43527	-0.02314	0.053655	-0.18325	-0.27556	-0.01758	-0.03261	0.011738				5.19				0.994563	1.10829					0.922085	0.976364	0.994563		1.05143	1.09841	1.05381	1.10829	0.972665					9.09566	-0.0446379	-0.111788
	-0.66177	-1.13108	-2.24259	-1.68906	-0.79034	0.328365	0.0376111	-1.22786	-0.48972				-0.45863	-1.12189	0.042393	-0.37866	-0.2475	-1.11633	0.092994	-0.08743				5.19				0.986469	1.11127						0.969761	0.986469		1.045	1.0991	1.06104	1.11127	0.967519					8.18579	-0.012233	-0.0210825
	-0.64232	-1.34929	-2.55574	-1.15176	-1.4703	-0.01897	-0.320247	-0.0417491	-1.14875				-0.29439	-0.65931	-0.0184	0.008367	-0.15599	-0.65375	-0.01588	-0.22739				5.17				1.00922	1.09425						0.968168	1.00922		1.0582	1.10509	1.06743	1.09425	0.963853					7.20336	0.00109773	0.0521776
	-0.30837	0.027253	-2.79626	-1.62001	-0.39438	-0.04515	0.873442	1.26376	-0.05199				-0.28997	-1.44661	0.232268	-0.18307	-0.31286	-1.44105	-0.28365	-0.21526				5.2				1.03306	1.09115						0.965617	1.03306		1.07142	1.11727	1.06522	1.09115	0.960995					6.84049	0.00517125	0.14053
	2.14757	1.78538	-2.25137	-1.92658	1.43072	0.791909	2.40837	2.33195	1.79377				0.03985	-1.50616	0.349612	-0.19066	0.000345	-1.5006	-0.0282	0.267221				5.15				1.01575	1.10079						0.976848	1.01575		1.08517	1.10065	1.06905	1.10079	0.95698					6.66582	-0.0888592	0.195726
	3.26837	1.92416	-0.84485	-2.16544	2.60615	1.25183	3.22533	2.48005	2.99012				0.03195	-0.87784	0.325915	-0.35725	0.165715	-0.87228	0.04039	0.059249				5.2				1.00162	1.10989						0.986319	1.00162		1.09066	1.09167	1.07928	1.10989	0.955548					6.67122	-0.173912	0.245456
	3.70688	2.11973	-0.32597	-2.14644	2.82424	1.1744	3.29481	2.41315	3.22938				0.192155	-0.8685	0.165115	-0.2035	0.20859	-0.86294	0.197299	0.102413				5.17				1.00085	1.11363						0.975874	1.00085		1.09196	1.09698	1.08594	1.11363	0.952575					5.7838	-0.221869	0.348045
	3.49713	2.1743	0.03855	-1.0109	2.79322	1.16137	2.8958	1.84391	3.21953				0.11015	-0.29996	0.119213	-0.23739	0.173605	-0.2944	0.102866	0.03708				5.17				0.991427	1.11069						0.982547	0.991427		1.07588	1.10865	1.08734	1.11069	0.945582					5.23451	-0.139941	0.429384
	3.27958	2.07002	0.963907	0.383114	2.49438	1.07532	2.36333	1.04599	2.94189				0.340281	0.438765	0.005998	-0.32465	0.225393	0.444326	0.035835	-0.0364				5.13				0.990545	1.10498						0.953455	0.990545		1.03837	1.11493	1.08824	1.10498	0.940348					4.95099	-0.0918005	0.458085
	3.05894	1.96407	1.50424	0.140165	2.48129	0.881446	2.04761	0.707795	2.95009				0.206791	0.776088	0.002193	-0.48044	0.264708	0.781649	0.005096	0.16202				5.17																							4.55529	-0.0583969	0.505524
	2.78961	1.63504	1.71152	1.28441	2.7222	0.885477	1.73451	0.837298	3.21238				0.22064	-0.04843	0.005083	-0.28706	0.199399	-0.04287	-0.02533	0.093999				5.19																							4.41121	-0.0285102	0.567613
	2.88594	1.52654	2.06693	1.94646	2.51758	0.988242	1.71964	0.386756	3.02912				0.094486	-0.17184	0.102372	-0.06502	0.078899	-0.16628	-0.00199	0.012692				5.17																							4.08479	0.00962865	0.608333
	2.89679	1.00106	2.23684	2.33937	2.62244	1.18012	1.5809	0.455343	3.15549				-0.0018	0.83203	-0.32513	-0.19187	0.096785	0.837591	0.018125	0.010878				5.18																							3.17672	0.0817067	0.644154
	2.89578	0.828685	2.94027	2.73123	2.05143	0.92037	1.21229	0.0973739	2.6057				0.127699	-0.04805	-0.21293	0.030924	0.076935	-0.04249	0.0019	-0.08982				5.2																							3.14193	0.139877	0.677707
	2.74277	0.68293	3.03861	2.81274	2.03332	1.04452	1.10255	0.238293	2.6091				0.264112	0.256503	0.171103	0.068796	0.006221	0.262064	-0.0368	0.159443				5.18																							2.71139	0.230185	0.692179
	2.42734	0.486716	3.32598	3.41658	2.13851	0.94178	1.18253	-0.226923	2.73592				0.056887	0.316328	0.020878	-0.21589	-0.05243	0.321889	-0.02316	-0.00121				5.15																							1.87681	0.267781	0.717121
	2.65457	-0.05368	3.30442	3.79353	1.63228	0.881176	1.51043	-0.0780543	2.25089				-0.15143	-0.23227	-0.12315	0.038852	-0.08143	-0.22671	0.073809	0.199844				5.14																								0.292727	0.790353
	2.51707	-0.44519	3.34267	4.29967	1.79759	0.832963	1.51582	-0.35584	2.43793				-0.54918	0.108133	-0.03361	-0.26998	-0.13825	0.113694	0.020887	-0.15541				5.16																								0.395435	0.857936
	2.4087	-0.27568	3.58159	4.26493	1.61193	0.783263	1.86947	-0.409814	2.27389				-0.67274	0.934344	-0.1237	-0.48021	-0.14137	0.939905	-0.04105	-0.10383				5.19
	2.25806	-0.42144	3.54473	4.39288	1.69517	0.808839	1.69014	-0.841557	2.37898				-0.6072	0.302255	-0.21854	-0.83028	-0.07427	0.307816	-0.04638	0.080691				5.16
	2.36554	-0.64646	2.87025	4.37976	1.54523	0.929272	1.63106	-0.575333	2.2505				-0.43929	-0.45533	-0.01509	-0.99185	-0.10585	-0.44977	0.065347	0.208183				5.13
	2.34931	-0.55992	2.74329	4.6253	1.3942	0.871935	1.66543	-0.62795	2.12136				-0.373	-0.02332	0.138555	-0.92201	-0.10417	-0.01776	-0.03773	-0.07969				5.12
	2.38163	-0.64198	3.31242	4.8099	1.4368	0.925584	1.62031	-0.448081	2.18603				-0.27854	-0.15952	0.124989	-0.5708	-0.11386	-0.15396	0.03023	-0.27724				5.13
	2.38296	-0.61277	3.58818	3.29667	1.092	0.761404	1.61157	-0.612163	1.86295				-0.20448	0.866912	0.185439	-0.64939	-0.13904	0.872473	0.001216	-0.17703				5.13
	2.11569	-0.37365	3.91036	4.44877	0.378226	0.80897	2.03174	-0.653921	1.16839				-0.06151	0.458879	-0.12105	-0.2927	-0.16923	0.46444	-0.13458	0.065376				5.15
	1.83478	-0.21946	3.73385	4.70681	0.87093	0.6798	2.0026	-0.537614	1.68441				-0.02894	0.599007	-0.13015	-0.38139	-0.19197	0.604568	-0.20657	-0.04197				5.13
	1.75209	0.214736	3.70545	5.12912	1.05142	0.613004	1.67215	-0.666776	1.88787				-0.01358	-0.08326	-0.06821	-0.22798	-0.16432	-0.0777	-0.14965	-0.22571				5.11
	1.58369	0.10691	3.83224	5.11484	1.19527	0.715779	2.29679	-0.484027	2.05446				0.220886	-0.30276	0.107551	-0.21409	-0.19338	-0.2972	-0.02834	-0.03067				5.11
	1.71979	0.34196	3.71328	5.21711	1.1746	0.780116	2.11914	-0.762937	2.05588				0.291266	0.664466	-0.1062	-0.06159	-0.17373	0.670027	0.026241	-0.15936				5.11
	1.83787	0.434302	3.53716	5.19395	0.954518	0.795468	2.20795	-0.609986	1.85787				0.263386	0.572365	-0.15109	0.080691	-0.17245	0.577926	-0.02637	-0.03497				5.12
	1.80295	0.107766	3.66866	5.33825	0.959279	0.704776	1.98891	-0.650634	1.88466				0.235856	0.059921	-0.15766	0.130468	-0.16278	0.065482	0.197737	0.085255				5.1
	1.8034	0.411074	2.87889	5.14311	1.19555	0.49374	2.50697	-0.518476	2.14363				0.165157	0.572079	-0.03293	0.066416	-0.17212	0.57764	-0.0373	0.031546				5.08
																								5.1
																								5.13
																								5.13
																								5.13
																								5.1
																								5.1
																								5.16
																								5.16
																								5.12
																								5.12
																								5.13
																								5.1
																								5.14
																								5.15
																								5.16
																								5.14
																								5.13
																								5.18
																								5.15
																								5.14
																								5.15
																								5.14
																								5.11
																								5.11
																								5.15
																								5.13
																								5.14
																								5.16
																								5.15
																								5.14
																								5.1
																								5.14
																								5.16
																								5.1
																								5.19
																								5.18
																								5.18
																								5.15
																								5.12
																								5.18
																								5.14
																								5.14
																								5.16
																								5.11
																								5.17
																								5.11
																								5.14
																								5.15
																								5.11
																								5.19
																								5.14
																								5.08
																								5.07
																								5.18
																								5.14
																								5.18
																								5.12
																								5.35
																								5.29
																								4.92
																								4.95
																								4.88
																								4.98
																								4.94
																								4.92
																								4.91
																								4.95
																								4.96
																								4.93
																								4.87
																								4.87
																								4.94
																								4.89
																								4.89
																								4.91
																								4.93
																								4.84
																								4.95
																								4.83
																								4.92
																								4.89
																								4.94
																								4.87
																								4.9
																								4.88
																								4.9
																								5
																								4.89
																								4.97
																								4.88
																								4.92
																								4.95
																								4.88
																								4.91
																								4.92
																								4.96
																								4.99
																								4.84
																								4.88
																								4.92
																								4.95
																								4.96
																								4.94
																								4.94
																								4.93
																								4.94
																								4.93
																								5.15
																								5.02
																								5
																								4.94
																								4.93
																								4.91
																								4.99
																								4.89
																								4.96
																								4.96
																								4.9
																								4.97
																								4.97
																								4.97
																								4.96
																								4.98
																								4.94
																								4.96
																								4.94
																								4.97
																								4.97
																								4.93
																								4.93
																								4.97
																								4.98
																								5.01
																								4.97
																								4.93
																								4.94
																								4.93
																								4.98
																								4.98
																								4.96
																								4.97
																								4.98
																								5
																								4.99
																								4.99
																								5.01
																								4.99
																								4.98
																								4.98
																								4.95
																								4.98
																								5
																								5.01
																								5
																								5.08
																								5
																								4.97
																								4.97
																								5.05
																								4.93
																								4.96
																								4.99
																								4.94
																								4.94
																								4.97
																								5.03
																								4.97
																								5
																								4.96
																								4.96
																								5.02
																								4.99
																								5
																								5.05
																								4.94
																								5.05
																								4.97
																								5.01
																								4.97
																								4.98
																								4.96
																								4.96
																								4.95
																								4.95
																								5.01
																								4.94
																								4.9
																								4.96
																								4.98
																								4.98
																								4.96
																								4.97
																								5
																								4.95
																								4.95
																								4.98
																								4.99
																								4.97
																								4.94
																								4.99
																								4.92
																								4.98
																								4.95
																								4.99
																								4.99
																								4.95
																								4.97
																								4.95
																								4.93
																								5.03
																								5.01
																								4.98
																								4.99
																								4.97
																								4.91
																								4.95
																								4.96
																								4.92
																								4.95
																								5.03
																								4.98
																								5.01
																								5.04
																								4.96
																								4.95
																								4.94
																								4.93
																								5
																								4.89
																								5.02
																								4.99
																								4.9
																								4.97
																								4.97
																								4.94
																								4.89
																								4.94
																								4.97
																								4.95
																								4.93
																								4.97
																								4.91
																								4.88
																								4.94
																								5.01
																								4.98
																								4.77
																								4.91
																								4.86
																								4.94
																								4.91
																								4.91
																								4.99
																								4.87
																								4.93
																								4.87
																								4.9
																								4.89
																								4.87
																								4.86
																								4.88
																								4.91
																								4.93
																								4.77
																								4.81
																								4.77
																								4.73
																								4.87
																								4.78
																								4.83
																								4.86
																								4.85
																								4.78
																								4.77
																								4.76
																								4.82
																								4.8
																								4.77
																								4.83
																								4.84
																								4.84
																								4.84
																								4.8
																								4.84
																								4.8
																								4.78
																								4.79
																								4.83
																								4.84
																								4.81
																								4.71
																								4.79
																								4.73
																								4.77
																								4.79
																								4.8
																								4.7
																								4.66
																								4.63
																								4.75
																								4.72
																								4.74
																								4.77
																								4.86
																								4.84
																								4.8
																								4.78
																								4.84
																								4.81
																								4.84
																								4.83
																								4.8
																								4.82
																								4.81
																								4.88
																								4.84
																								4.8
																								4.83
																								4.82
																								4.8
																								4.79
																								4.83
																								4.79
																								4.87
																								4.81
																								4.83
																								4.81
																								4.84
																								4.8
																								4.79
																								4.76
																								4.77
																								4.76
																								4.78
																								4.81
																								4.68
																								4.81
																								4.75
																								4.78
																								4.84
																								4.85
																								4.76
																								4.76
																								4.91
																								4.74
																								4.75
																								4.87
																								4.75
																								4.72
																								4.75
																								4.76
																								4.74
																								4.79
																								4.74
																								4.74
																								4.78
																								4.8
																								4.78
																								4.79
																								4.86
																								4.74
																								4.74
																								4.77
																								4.77
																								4.77
																								4.8
																								4.78
																								4.78
																								4.76
																								4.79
																								4.77
																								4.76
																								4.71
																								4.75
																								4.77
																								4.84
																								4.92
																								4.89
																								4.99
																								5.02
																								4.97
																								4.95
																								5.01
																								5.03
																								4.97
																								5.07
																								4.9
																								4.99
																								4.97
																								4.93
																								4.99
																								4.97
																								4.97
																								5.01
																								4.99
																								4.96
																								4.96
																								4.95
																								4.99
																								4.93
																								4.94
																								4.92
																								5
																								4.97
																								4.93
																								5.03
																								4.99
																								4.97
																								5.04
																								4.91
																								4.97
																								4.93
																								4.93
																								4.99
																								4.96
																								4.98
																								4.93
																								4.98
																								5.01
																								4.95
																								4.95
																								4.96
																								4.99
																								4.94
																								4.97
																								5.03
																								5.01
																								4.97
																								4.94
																								5.04
																								5.01
																								5
																								4.98
																								5.01
																								4.98
																								5.03
																								5.01
																								5.01
																								5.03
																								5.09
																								5.01
																								5.02
																								5.07
																								5.04
																								4.96
																								5.04
																								5.06
																								5.03
																								5.1
																								5.03
																								5
																								5.02
																								4.99
																								5.06
																								5.1
																								5.36
																								5.38
																								5.44
																								5.45
																								5.45
																								5.4
																								5.41
																								5.42
																								5.47
																								5.36
																								5.41
																								5.45
																								5.38
																								5.42
																								5.46
																								5.39
																								5.43
																								5.43
																								5.43
																								5.39
																								5.53
																								5.45
																								5.47
																								5.41
																								5.47
																								5.43
																								5.4
																								5.43
																								5.46
																								5.41
																								5.45
																								5.44
																								5.43
																								5.46
																								5.47
																								5.43
																								5.51
																								5.45
																								5.48
																								5.43
																								5.45
																								5.46
																								5.48
																								5.45
																								5.47
																								5.43
																								5.47
																								5.47
																								5.44
																								5.43
																								5.44
																								5.56
																								5.46
																								5.48
																								5.43
																								5.48
																								5.47
																								5.47
																								5.49
																								5.49
																								5.48
																								5.56
																								5.37
																								5.4
																								5.47
																								5.42
																								5.43
																								5.42
																								5.44
																								5.46
																								5.38
																								5.43
																								5.45
																								5.42
																								5.4
																								5.42
																								5.41
																								5.4
																								5.4
																								5.42
																								5.44
																								5.37
																								5.4
																								5.34
																								5.38
																								5.36
																								5.34
																								5.41
																								5.39
																								5.36
																								5.43
																								5.36
																								5.31
																								5.39
																								5.37
																								5.39
																								5.44
																								5.43
																								5.36
																								5.39
																								5.38
																								6.33
																								6.28
																								6.3
																								6.24
																								6.24
																								6.13
																								6.18
																								6.21
																								6.14
																								6.18
																								6.17
																								6.16
																								6.21
																								6.16
																								6.15
																								6.15
																								6.09
																								6.1
																								6.13
																								6.18
																								6.2
																								6.19
																								6.18
																								6.13
																								6.13
																								6.11
																								6.19
																								6.14
																								6.11
																								6.13
																								6.12
																								6.08
																								6.15
																								6.14
																								6.08
																								6.09
																								6.1
																								6.1
																								6.05
																								6.07
																								6.04
																								6.1
																								6.04
																								6.09
																								6.14
																								6.1
																								6.12
																								6.13
																								6.17
																								6.14
																								6.11
																								6.12
																								6.11
																								6.08
																								6.14
																								6.09
																								6.12
																								6.05
																								6.06
																								6.09
																								6.08
																								6.09
																								6.15
																								6.09
																								6.11
																								6.09
																								6.12
																								6.14
																								6.13
																								6.15
																								6.1
																								6.13
																								6.05
																								6.14
																								6.11
																								6.09
																								6.05
																								6.09
																								6.09
																								6.01
																								6.11
																								6.07
																								6.1
																								5.99
																								6.06
																								5.96
																								6.13
																								6.01
																								5.98
																								6
																								6.07
																								6.04
																								6.05
																								6.09
																								6.02
																								6.01
																								6.09
																								5.99
																								5.99
																								6.06
																								6.05
																								5.96
																								5.99
																								6.03
																								6.02
																								6.01
																								6.05
																								6.02
																								5.94
																								6.04
																								5.99
																								6.09
																								6.02
																								6.03
																								6.02
																								6.07
																								5.96
																								6.03
																								6.01
																								6.02
																								6.05
																								5.99
																								6.03
																								6.02
																								6.55
																								7.05
																								7.07
																								7.54
																								7.39
																								7.52
																								7.49
																								7.56
																								7.6
																								7.52
																								7.59
																								7.6
																								7.53
																								7.5
																								7.6
																								7.55
																								7.52
																								7.52
																								7.59
																								7.6
																								7.6
																								7.45
																								7.52
																								7.55
																								7.49
																								7.56
																								7.47
																								7.54
																								7.45
																								7.52
																								7.43
																								7.49
																								7.48
																								7.43
																								7.51
																								7.54
																								7.48
																								7.44
																								7.48
																								7.53
																								7.54
																								7.43
																								7.56
																								7.48
																								7.49
																								7.52
																								7.44
																								7.56
																								7.55
																								7.45
																								7.49
																								7.54
																								7.54
																								7.53
																								7.53
																								7.55
																								7.54
																								7.59
																								7.5
																								7.55
																								7.54
																								7.51
																								7.51
																								7.57
																								7.51
																								7.58
																								7.58
																								7.54
																								7.54
																								7.53
																								7.55
																								7.47
																								7.58
																								7.52
																								7.59
																								7.55
																								7.58
																								7.54
																								7.58
																								7.5
																								7.5
																								7.43
																								7.52
																								7.57
																								7.56
																								7.55
																								7.52
																								7.46
																								7.38
																								7.62
																								7.68
																								7.51
																								7.48
																								7.56
																								7.51
																								7.47
																								7.49
																								7.49
																								7.48
																								7.53
																								7.5
																								7.47
																								7.49
																								7.5
																								7.46
																								7.43
																								7.43
																								7.43
																								7.42
																								7.48
																								7.52
																								7.52
																								7.5
																								7.47
																								7.51
																								7.51
																								7.49
																								7.52
																								7.53
																								7.5
																								7.4
																								9.19
																								10.19
																								10.17
																								10.39
																								10.38
																								10.34
																								10.32
																								10.39
																								10.42
																								10.41
																								10.44
																								10.46
																								10.37
																								10.42
																								10.5
																								10.47
																								10.51
																								10.46
																								10.46
																								10.52
																								10.48
																								10.45
																								10.44
																								10.55
																								10.48
																								10.5
																								10.44
																								10.47
																								10.47
																								10.4
																								10.22
																								10.38
																								10.41
																								10.54
																								10.44
																								10.5
																								10.39
																								10.46
																								10.55
																								10.48
																								10.44
																								10.47
																								10.39
																								10.4
																								10.48
																								10.37
																								10.54
																								10.45
																								10.44
																								10.5
																								10.37
																								10.55
																								10.39
																								10.47
																								10.42
																								10.43
																								10.54
																								10.45
																								10.55
																								10.47
																								10.54
																								10.41
																								10.49
																								10.5
																								10.51
																								10.43
																								10.53
																								10.47
																								10.58
																								10.54
																								10.54
																								10.52
																								10.49
																								10.58
																								10.59
																								10.57
																								10.54
																								10.58
																								10.54
																								10.58
																								10.57
																								10.56
																								10.48
																								10.56
																								10.6
																								10.51
																								10.55
																								10.68
																								10.61
																								10.59
																								10.59
																								10.56
																								10.6
																								10.58
																								10.62
																								10.61
																								10.54
																								10.49
																								10.62
																								10.53
																								10.51
																								10.6
																								10.54
																								10.44
																								10.4
																								10.58
																								10.47
																								10.57
																								10.48
																								10.5
																								10.55
																								10.5
																								10.52
																								10.48
																								10.49
																								10.49
																								10.5
																								10.58
																								10.5
																								10.57
																								10.48
																								10.53
																								10.57
																								10.56
																								10.51
																								10.5
																								10.49
																								10.51
																								10.51
																								10.47
																								10.44
																								10.51
																								10.53
																								10.55
																								10.67
																								13.59
																								13.34
																								15.51
																								15.81
																								15.69
																								15.9
																								16.02
																								16.13
																								16.17
																								16.08
																								16.22
																								16.11
																								16.24
																								16.3
																								16.12
																								16.25
																								16.23
																								16.31
																								16.21
																								16.19
																								16.19
																								16.22
																								16.24
																								16.05
																								16.26
																								16.15
																								16.16
																								16.44
																								16.1
																								16.2
																								16.15
																								16.17
																								16.28
																								16.23
																								16.16
																								16.19
																								16.28
																								16.2
																								16.29
																								16.11
																								16.2
																								16.22
																								16.14
																								16.27
																								16.07
																								16.19
																								16.19
																								16.26
																								16.08
																								16.29
																								16.18
																								16.1
																								16.14
																								16.2
																								16.18
																								16.17
																								16.06
																								16.22
																								16.34
																								16
																								16.15
																								16.13
																								16.12
																								16.14
																								16.19
																								16.12
																								16.18
																								16.14
																								16.25
																								16.05
																								16.15
																								16.15
																								16.31
																								16.06
																								16.25
																								16.33
																								15.95
																								16.39
																								16.1
																								16.32
																								16.29
																								16.26
																								16.22
																								16.27
																								16.21
																								16.14
																								16.25
																								16.29
																								16.36
																								15.99
																								16.18
																								16.19
																								16.3
																								16.2
																								16.23
																								16.24
																								16.17
																								16.18
																								16.4
																								16.15
																								16.19
																								16.18
																								16.2
																								16.28
																								16.09
																								16.11
																								16.23
																								16.21
																								16.26
																								16.21
																								16.23
																								16.23
																								16.12
																								16.2
																								16.24
																								16.23
																								16.1
																								16.26
																								16.22
																								16.11
																								16.24
																								16.22
																								16.18
																								16.26
																								16.21
																								16.19
																								16.12
																								16.06
																								16.15
																								16.16
																								16.22
																								16.17
																								16.04
																								16.21
																								16.09
																								16.03
																								16.13
																								16.16
																								16.09
																								16.14
																								16.18
																								16.15
																								16.13
																								16.12
																								16.15
																								16.13
																								16.12
																								16.12
																								16.2
																								16.1
																								16.11
																								16.24
																								16.17
																								16.15
																								16.2
																								16.17
																								16.14
																								16.16
																								16.15
																								16.19
																								16.2
																								16.15
																								16.11
																								16.13
																								16.2
																								16.18
																								16.13
																								16.18
																								16.26
																								16.14
																								16
																								15.97
																								16.21
																								16.15
																								15.96
																								16.09
																								16.16
																								16.07
																								16.05
																								16.14
																								16.02
																								16.02
																								16.06
																								16.09
																								16.04
																								16.13
																								16.07
																								16.12
																								15.96
																								16.14
																								16.19
																								16.04
																								15.98
																								16.07
																								16.06
																								16.05
																								16.14
																								16.08
																								16.13
																								16.14
																								16.19
																								16.2
																								16.09
																								16.19
[truncated: 8 more columns]

## Sheet: Figure 8
Figure 8b	12.1975			Figure 8c	Astrocyte hM3Dq POmC hM4Di	Astrocyte hM3Dq POMC mCherry	Astrocyte tdTomato POMC hM4Di					Figure 8d
	8.04827				1.00093	1.00033	1.00127						Astrocyte hM3Dq POMC hM4Di
	5.20304				1.00048	0.998844	0.99986						1.00999	1.01034	0.998397	1.00128	1.00093	1.00093
	8.15818				0.998587	1.00083	0.998872						1.00059	0.999657	1.00104	1.00128	1.00048	0.998868
	11.0825				0.997797	1.00483	0.999613						0.989422	0.990001	1.00056	0.997442	0.998587	1.00021
	10.4245				0.996557	1.00536	0.999478						0.98735	0.981551	0.997999	0.997286	0.997797	0.997618
	7.53846				0.996003	1.01269	0.999912						0.986281	0.971466	0.993244	0.995958	0.996557	0.990518
	13.7156				0.995228	1.02626	0.998037						0.980828	0.96799	0.994447	0.993445	0.996003	0.996029
	11.5038				0.994078	1.03463	0.997968						0.978521	0.964717	0.995285	0.994213	0.995228	0.993474
	8.69214				0.993766	1.04067	0.997959						0.976865	0.961538	0.99579	0.993459	0.994078	0.992077
	8.71773				0.991086	1.05711	0.995014						0.974703	0.961344	0.996185	0.987578	0.993766	0.986957
	16.0531				0.989328	1.06001	0.993776						0.972552	0.959178	0.996869	0.98786	0.991086	0.984133
	13.0194				0.988254	1.06401	0.994385						0.972461	0.959148	0.996774	0.981576	0.989328	0.978411
	10.5177				0.98957	1.07338	0.993547						0.970649	0.958176	0.996504	0.97889	0.988254	0.979026
	12.1403				0.98723	1.07567	0.99317
	9.86872
	7.22435
	8.26112												Astrocyte hM3Dq POMC mCherry
	9.79618												1.01763	1.00437	1.0072	1.00033	0.999991
	8.78845												0.994077	1.00189	0.996438	0.998844	1.00004
	9.92681												0.988288	0.993737	0.996362	1.00083	0.999965
	14.9906												0.990799	0.99199	1.0129	1.00483	1.0073
	12.0464												1.00506	0.997775	1.02271	1.00536	0.999261
	8.53353												0.994515	1.01702	1.02054	1.01269	1.00078
	7.45649												0.988589	1.01514	1.02373	1.02626	0.999858
	9.55314												0.984412	1.02641	1.02881	1.03463	1.00267
	5.12312												0.985715	1.03287	1.03379	1.04067	1.00529
	6.70855												1.0555	1.01885	1.03623	1.05711	1.00651
	7.60673												1.05372	1.0123	1.03598	1.06001	1.00864
	8.53594												1.01654	1.00836	1.03263	1.06401	1.0087
	6.991
	14.0085
	7.36212
	6.77981												Astrocyte tdTomato POMC hM4Di
	9.24013												1.00103	1.00852	1.00015	1.00127	1.00198
	9.04827												1.00123	0.999102	0.999112	0.99986	0.999707
	8.18552												0.997735	0.992374	1.00073	0.998872	0.998317
	7.61187												0.995225	0.98997	0.996489	0.999613	0.996482
	13.2203												0.995254	0.98165	0.998671	0.999478	0.995876
	11.5934												0.990649	0.979107	0.999728	0.999912	0.99531
	7.6777												0.987226	0.972352	0.998024	0.998037	0.992518
	8.57962												0.978475	0.970591	0.994155	0.997968	0.989671
	8.4171												0.974321	0.963014	0.990752	0.997959	0.986795
	11.4243												0.968478	0.961562	0.988768	0.995014	0.983958
	9.73901												0.96157	0.95818	0.983521	0.993776	0.980253
	12.1288												0.958473	0.954733	0.982694	0.994385	0.979229
	9.92422
	9.11327
	10.5192
	12.6642
	13.3322
	16.011
	16.5663
	14.077
	13.0419
	13.562
	8.8653
	9.13253
	13.4665
	10.0922
	10.2076
	14.8359
	12.2065
	9.74706
	12.037
	5.51837
	5.71425
	2.78331
	4.11154
	3.75457
	5.21996
	2.66509
	0.483014
	2.09034
	1.77993
	8.50225
	9.07187
	9.03562
	10.8632
	11.1536
	9.85004
	11.9808
	12.1599
	11.824
	14.2686
	12.7171
	13.5566
	13.7068
	12.2853
	6.86504
	9.98986
	10.3094
	8.39752
	9.852
	13.4087
	15.8002
	11.4847
	12.1211
	12.0281
	8.11093
	4.49161
	2.98386
	2.72116
	6.0736
	8.16365
	8.26524
	12.7422
	8.66103
	4.71709
	5.87192
	13.4648
	9.39752
	11.0603
	16.0954
	12.1815
	14.7151
	9.33623
	9.38309
	4.20565
	7.04626
	8.09172
	8.01894
	6.02842
	3.61166
	6.66507
	2.00916
	-0.62165
	-0.78851
	1.85265
	2.1997
	6.17198
	7.7989
	10.3195
	8.67084
	13.3618
	13.268
	11.7251
	10.7219
	8.53641
	6.50999
	5.88083
	7.59369
	7.92967
	7.41243
	7.79851
	7.21049
	3.13258
	8.02296
	6.83422
	7.45131
	7.07039
	10.4435
	10.1814
	4.18958
	9.86501
	10.1975
	11.9015
	10.661
	11.5457
	8.52638
	10.8362
	8.54714
	9.09748
	11.7401
	12.3313
	16.4849
	13.6618
	5.20651
	2.89064
	8.086
	5.14409
	7.46139
	11.669
	9.40665
	7.60521
	9.81666
	8.59257
	5.29707
	9.98923
	5.61041
	3.46113
	1.98418
	-1.65828
	-1.01696
	-2.77902
	-3.60271
	-1.0072
	0.886334
	2.74935
	2.77792
	2.6481
	2.30112
	1.88809
	1.54571
	1.48329
	0.471238
	2.17173
	3.79111
	3.88464
	4.25631
	3.74479
	2.01121
	2.26174
	0.155086
	1.56643
	5.13516
	10.659
	14.4133
	11.386
	7.35582
	4.97008
	1.87514
	1.76149
	-0.31757
	5.47205
	4.94445
	5.15261
	4.12218
	3.59253
	1.77275
	4.24043
	4.78043
	8.21139
	11.071
	10.3552
	11.4699
	8.83967
	5.47749
	6.30316
	8.62247
	9.32155
	8.8572
	10.8279
	8.51804
	6.30465
	6.62625
	10.5906
	11.4009
	10.1725
	11.0235
	9.56086
	6.00365
	2.23299
	4.80002
	3.18121
	1.4649
	-1.03881
	-0.27557
	1.31101
	-2.49364
	-2.99334
	3.6737
	4.52209
	-0.75893
	-2.7008
	-3.15563
	-2.28021
	-3.70197
	-1.63204
	1.41566
	3.99419
	0.027332
	2.72901
	2.50859
	4.02267
	4.13055
	8.34404
	8.08938
	4.15238
	4.48813
	4.36564
	7.32731
	10.5333
	11.606
	12.925
	8.05831
	7.70562
	6.75885
	5.33881
	2.85149
	4.0466
	4.81529
	8.9965
	12.9038
	13.1247
	8.85267
	8.87483
	9.24993
	7.60005
	4.79169
	-0.00315
	2.72122
	2.60326
	4.87889
	6.30604
	5.35235
	6.78504
	7.00027
	6.45794
	4.8668
	5.54861
	4.91801
	6.93004
	3.48184
	3.2094
	5.69763
	5.01063
	1.13408
	8.33855
	9.18752
	5.66597
	10.1072
	8.73177
	9.93712
	7.7617
	13.4694
	11.896
	10.4124
	6.07792
	8.72425
	5.63308
	6.47289
	6.65155
	8.00598
	4.8268
	8.11907
	8.61879
	4.1985
	8.83279
	11.6193
	10.6875
	4.58195
	10.0684
	9.91128
	6.89608
	4.69156
	3.53334
	-1.78683
	-3.24712
	0.802045
	9.38481
	9.12215
	6.92423
	7.01199
	7.58568
	8.97526
	8.44758
	6.2174
	13.3261
	9.75486
	5.92888
	7.83021
	2.88404
	2.85296
	9.42135
	3.39719
	6.95015
	8.13044
	5.48834
	2.77845
	5.92075
	5.74908
	4.52209
	8.85376
	11.8324
	11.6388
	7.93
	5.51978
	2.752
	-0.84668
	0.840318
	0.955741
	0.334915
	-0.89674
	-0.61678
	-1.13467
	0.385175
	2.85379
	8.49274
	7.32729
	7.62187
	7.87908
	10.0502
	7.14376
	1.63923
	3.29973
	7.06697
	5.14299
	8.57934
	11.8313
	9.63833
	8.14948
	5.90333
	9.75884
	5.85983
	9.99739
	10.3356
	12.3679
	8.01685
	10.7545
	9.5186
	10.2462
	9.74758
	7.88112
	7.03675
	4.75834
	3.24192
	6.88002
	5.74421
	7.00141
	8.80893
	6.30342
	6.3808
	6.42832
	8.59056
	3.54657
	1.29549
	2.8504
	6.24883
	5.43238
	2.10325
	2.0765
	5.70768
	6.88624
	8.82969
	11.3181
	8.45277
	9.87623
	9.43836
	10.9401
	10.2568
	15.4478
	19.5456
	19.0459
	15.5695
	19.4871
	14.4976
	15.7838
	14.6489
	16.6793
	15.2583
	13.671
	14.3181
	11.9412
	9.77067
	8.61187
	12.8457
	10.6356
	14.3986
	12.9487
	9.90698
	4.89778
	8.281
	10.102
	8.92539
	13.0139
	17.6422
	15.7148
	14.5877
	12.7599
	11.5287
	8.96534
	10.9976
	7.96334
	9.04875
	9.84166
	10.0295
	7.59827
	6.27498
	7.80917
	10.3986
	12.3353
	13.0005
	13.5327
	15.779
	14.2062
	10.4197
	13.5937
	14.9772
	13.474
	10.9916
	12.19
	12.7591
	16.2898
	14.5822
	18.1981
	21.1339
	17.4018
	15.1665
	17.9098
	13.5669
	11.785
	12.3946
	12.7553
	10.1244
	14.3684
	14.6858
	15.6069
	15.5772
	10.7991
	13.1855
	12.4576
	9.29186
	6.25339
	10.3339
	7.47547
	5.89146
	11.585
	12.7389
	13.3989
	14.56
	10.9597
	9.44669
	13.1426
	11.1329
	9.4996
	12.2563
	11.6654
	5.07705
	10.2013
	9.41444
	8.99645
	9.30717
	10.1984
	9.19351
	14.5244
	13.0122
	13.9567
	14.783
	12.6432
	11.1449
	10.6657
	9.90238
	11.9455
	15.6425
	15.5871
	10.4628
	13.4987
	11.0611
	14.6262
	14.4832
	14.4314
	13.2602
	12.1287
	10.7228
	12.4786
	13.4961
	12.5632
	16.3632
	17.0147
	11.9061
	11.1205
	13.3776
	13.2596
	12.0643
	11.762
	12.3664
	12.9599
	14.2623
	13.0209
	14.7709
	14.743
	12.6998
	12.2554
	7.52583
	4.08857
	6.85235
	5.75802
	4.89265
	6.61676
	8.75052
	7.26724
	6.50574
	7.74564
	9.12998
	11.4692
	11.2997
	10.344
	2.63775
	1.93554
	7.66847
	7.64604
	6.2597
	6.01468
	6.81493
	6.3164
	6.51525
	9.01982
	9.91879
	11.3946
	10.8227
	9.8031
	10.6587
	11.1659
	10.8172
	7.77011
	12.6201
	11.651
	9.72549
	8.51289
	8.6852
	7.40499
	6.91449
	10.4159
	14.2824
	11.3581
	10.9899
	5.57269
	6.7373
	10.8217
	8.68864
	7.57993
	6.20656
	6.84342
	3.16915
	3.94156
	3.8469
	8.24043
	5.17256
	10.901
	8.66164
	11.8707
	11.8685
	16.2738
	14.2165
	13.5485
	10.6159
	12.1864
	14.0198
	11.6441
	18.8977
	17.7623
	15.1233
	17.4185
	20.0435
	17.0438
	9.4688
	12.7783
	8.88429
	7.42629
	14.728
	17.6377
	19.0513
	18.301
	21.4633
	18.4156
	18.396
	18.948
	19.6
	18.3122
	18.9339
	18.5997
	17.8641
	19.4253
	16.18
	17.919
	18.9124
	15.4348
	13.311
	15.8497
	14.0338
	16.9254
	18.1238
	21.0818
	20.3554
	18.3166
	18.1431
	19.9273
	22.2458
	20.7017
	19.6241
	19.699
	16.6023
	18.574
	22.755
	19.047
	20.3306
	19.9685
	19.9541
	19.3686
	19.9463
	20.8102
	19.9406
	19.7812
	18.2648
	15.9699
	14.6989
	11.6155
	12.0358
	13.9608
	22.6244
	22.8914
	20.236
	17.7093
	18.3168
	11.8785
	11.0442
	11.5738
	13.9164
	12.0908
	13.2991
	12.8023
	14.9507
	10.3771
	9.31693
	13.4133
	11.9308
	15.0312
	17.2991
	17.6975
	15.1017
	13.7412
	16.396
	16.4363
	13.7195
	13.688
	14.4562
	13.2291
	17.6859
	17.1658
	17.5893
	17.8402
	15.3256
	18.4996
	18.3307
	20.642
	19.865
	23.7452
	15.8701
	16.3756
	14.3552
	14.8851
	14.1964
	13.9216
	12.7349
	15.11
	12.3239
	12.7729
	12.7136
	20.7979
	11.7248
	12.3776
	13.1181
	12.1774
	16.896
	23.0643
	17.5536
	16.5612
	14.5181
	12.7387
	8.49824
	11.6222
	16.9535
	17.0338
	14.7939
	15.9429
	12.5261
	12.8713
	12.4582
	9.99339
	7.33483
	8.16019
	11.6357
	10.1052
	16.0338
	16.5727
	13.9625
	17.8384
	11.5911
	14.0528
	15.1908
	17.6095
	12.7697
	18.8126
	17.5505
	18.7035
	20.2009
	20.1017
	17.7199
	18.1974
	20.1394
	20.5323
	20.4069
	22.0409
	22.6232
	22.8344
	21.1818
	18.6338
	14.5245
	13.9848
	12.8534
	10.7663
	15.0442
	16.3325
	15.6418
	15.701
	18.7856
	16.3742
	16.3802
	16.8097
	16.3578
	13.197
	10.1877
	12.2548
	10.2692
	12.6791
	16.0054
	14.4944
	13.4918
	13.5202
	16.3845
	12.5654
	16.3267
	15.1682
	19.9909
	16.8103
	17.8646
	18.9472
	20.6578
	18.3427
	17.9964
	18.597
	18.2188
	18.9734
	19.2706
	18.0246
	18.8836
	18.9319
	15.2228
	14.4498
	12.8865
	13.3419
	14.5879
	12.5002
	12.3252
	16.3793
	15.7729
	16.5324
	19.0298
	15.2591
	17.9702
	13.1538
	13.4182
	15.8696
	15.3376
	18.9083
	20.816
	19.2467
	15.5562
	14.8497
	15.6035
	16.2114
	14.0243
	17.06
	17.0062
	16.9458
	16.9867
	16.9691
	20.5847
	19.7185
	21.5256
	30.5425
	29.6321
	31.6603
	32.2857
	34.567
	34.9384
	32.0044
	32.5061
	32.8475
	31.3461
	32.7779
	32.263
	30.2797
	32.1364
	33.6145
	31.9917
	35.2623
	32.2236
	26.8655
	25.9121
	30.0386
	30.6991
	32.4595
	30.0047
	28.5078
	31.2529
	28.5893
	30.6594
	32.4595
	29.1793
	29.6749
	24.0766
	21.5752
	24.1692
	24.2547
	27.0377
	30.0351
	34.9425
	35.2215
	32.1528
	32.9859
	35.2408
	28.9442
	29.595
	31.9908
	29.7095
	33.929
	35.0412
	32.8044
	34.3003
	32.5751
	26.5295
	27.204
	29.1626
	30.4934
	31.5342
	35.7765
	35.0904
	37.2301
	31.8219
	27.8156
	25.2348
	34.3869
	35.0947
	32.1038
	31.6407
	28.7092
	26.7768
	29.591
	32.4724
	32.3438
	30.4376
	31.6658
	32.8794
	28.7437
	29.1666
	31.4356
	34.3674
	32.2014
	34.6381
	33.7989
	34.6016
	31.1617
	34.2931
	37.1961
	35.5385
	36.6012
	35.8256
	35.5535
	33.6349
	32.9963
	30.6479
	33.6821
	34.8268
	32.8878
	35.3273
	37.8
	30.9447
	31.6856
	26.7175
	29.5768
	29.4698
	33.9053
	31.525
	33.7002
	32.4672
	31.1091
	31.9134
	30.5867
	29.1927
	28.5095
	28.4572
	29.4828
	31.5173
	30.0286
	28.4348
	26.736
	27.249
	31.0933
	29.0812
	29.7063
	33.7394
	33.5187
	32.4724
	33.6858
	31.4503
	31.4724
	32.3038
	31.4563
	29.4707
	30.6692
	29.3918
	31.6381
	33.1358
	32.0742
	30.0969
	31.8438
	31.4327
	31.2414
	35.231
	37.6611
	38.7704
	40.0037
	40.3656
	38.5264
	38.2442
	36.0828
	32.6597
	32.3582
	32.5998
	31.3225
	29.4989
	32.4474
	30.9796
	30.0944
	29.6859
	29.9736
	31.4174
	32.7529
	32.4701
	32.6973
	35.42
	36.8561
	29.374
	28.2589
	28.9241
	30.1617
	27.1914
	27.7236
	38.2232
	36.5929
	34.8593
	34.3023
	34.8093
	27.4931
	30.6833
	29.2944
	32.7872
	29.0659
	35.4347
	33.6431
	32.9154
	30.4672
	34.4911
	34.2586
	31.41
	35.4019
	31.5843
	32.2814
	30.6957
	32.7877
	31.8771
	30.7961
	30.2063
	29.0405
	31.3303
	33.3337
	35.0075
	32.9974
	30.9914
	27.5139
	27.6255
	32.3352
	37.1295
	35.368
	37.6421
	42.8506
	38.462
	35.8645
	31.0932
	30.7975
	26.2791
	24.4051
	24.938
	27.4134
	25.9347
	27.3228
	28.8453
	26.6439
	27.6994
	29.6024
	29.8588
	32.0279
	35.1732
	33.1051
	34.0639
	35.3797
	32.8167
	32.914
	30.179
	31.9022
	30.2788
	28.5348
	29.6549
	29.5755
	29.2786
	30.7175
	35.7606
	34.471
	38.1289
	38.1878
	41.0247
	33.8614
	33.0544
	32.7342
	35.0501
	41.1671
	43.2246
	49.9843
	53.0766
	56.5073
	53.9486
	57.3257
	55.9964
	53.9113
	53.9012
	50.9489
	45.8575
	42.5816
	42.0629
	42.8975
	43.6743
	46.8247
	50.0666
	46.8454
	46.9182
	46.9587
	49.8411
	51.8327
	54.217
	54.4026
	60.2489
	62.7644
	63.4005
	62.1658
	55.3825
	51.7409
	51.5061
	52.3165
	50.8733
	62.2613
	63.1448
	57.6356
	55.8684
	54.4342
	51.9555
	55.0384
	58.0608
	57.3278
	59.8197
	54.2809
	54.5594
	54.9929
	60.3832
	59.0383
	58.87
	61.1275
	59.5827
	54.5783
	58.8148
	59.7811
	59.87
	59.6873
	55.1382
	52.2191
	58.3096
	53.8199
	56.4291
	56.4603
	56.5841
	50.8598
	53.0232
	54.8986
	53.1566
	53.4213
	56.948
	58.3246
	55.1068
	56.6243
	56.2702
	55.8873
	55.6134
	54.6859
	56.641
	58.5487
	56.2271
	49.1739
	54.305
	52.4347
	54.6454
	55.3919
	53.4863
	51.4069
	55.4011
	59.2463
	60.7635
	58.9981
	55.3171
	54.5562
	52.1443
	52.7124
	54.2648
	59.0383
	57.8453
	62.6836
	62.0411
	63.0432
	63.6246
	62.7877
	57.9293
	58.125
	54.4854
	53.0113
	57.1704
	61.4143
	60.3088
	57.0413
	59.4339
	54.6949
	50.6132
	51.3192
	49.4233
	55.959
	55.6368
	60.9736
	57.6917
	59.196
	59.6695
	61.4158
	54.3534
	54.799
	52.2321
	52.9297
	54.4838
	59.1931
	62.2553
	62.9376
	60.8269
	57.5613
	59.0973
	57.7118
	54.6707
	54.1632
	54.7421
	51.2866
	54.9409
	53.9875
	58.479
	55.5861
	58.5119
	57.6022
	58.6767
	53.1675
	53.3226
	51.7337
	53.5988
	54.1423
	58.8732
	55.5355
	58.4701
	58.2403
	61.3582
	58.9626
	63.6571
	59.3899
	59.7187
	61.9413
	64.179
	63.624
	59.307
	58.3203
	57.9115
	58.1623
	58.4894
	60.0334
	63.8741
	62.442
	59.1779
	61.4932
	61.5849
	60.7915
	60.3939
	61.7707
	59.9908
	58.8468
	63.114
	59.9957
	55.6204
	56.5879
	58.032
	57.2961
	56.9112
	56.591
	56.9345
	56.5212
	58.0787
	56.9179
	56.4314
	57.6566
	54.7715
	57.988
	59.7193
	57.9446
	53.8186
	56.0591
	52.4423
	51.1995
	55.0568
	55.0234
	57.6243
	57.0622
	57.7539
	58.4771
	62.3548
	62.572
	60.8137
	57.45
	57.4796
	52.1434
	53.6673
	53.7216
	62.0248
	60.3922
	59.3928
	61.5789
	60.1315
	57.5809
	57.0156
	61.0547
	59.7515
	59.9672
	58.0219
	57.3225
	57.8968
	56.2345
	61.1962
	63.5622
	62.6382
	65.8864
	64.145
	60.4521
	59.6994
	59.9316
	57.0544
	55.6178
	62.07
	70.5414
	74.0129
	82.3839
	87.7993
	91.7914
	91.4558
	96.1445
	94.2705
	94.4483
	90.0041
	89.3473
	91.0901
	91.9348
	89.6879
	88.606
	87.8853
	86.8969
	85.478
	85.68
	88.3718
	89.873
	89.1132
	89.7349
	87.6296
	89.9918
	90.6767
	93.412
	95.8522
	97.809
	99.1637
	99.1876
	98.4454
	96.9483
	90.8758
	91.0948
	95.0826
	97.8953
	99.1445
	103.712
	103.888
	99.7313
	99.6418
	96.8145
	95.4955
	91.686
	95.4388
	95.7662
	92.7305
	91.1172
	94.694
	93.488
	96.7871
	100.286
	100.498
	102.54
	103.212
	99.5107
	97.5562
	96.8996
	99.2515
	98.9598
	98.4356
	90.7722
	94.0481
	92.8191
	92.1632
	96.7849
	97.4753
	95.2219
	98.4754
	101.573
	103.097
	102.352
	103.845
	103.921
	102.756
	101.841
	103.053
	102.787
	96.6678
	98.9891
	94.3136
	93.3154
	89.9716
	91.3718
	92.5775
	93.0314
	92.4604
	93.86
	92.8039
	94.9575
	93.631
	97.2353
	94.6232
	94.7601
	92.7901
	94.4247
	90.7466
	95.9678
	97.3922
	98.8355
	100.199
	96.74
	95.8565
	96.9943
	96.3269
	101.722
	97.1487
	98.8614
	96.9854
	97.702
	94.5139
	96.8035
	95.9531
	94.9224
	95.0164
	94.8381
	93.5086
	87.7857
	91.5059
	94.9974
	93.4351
	96.8249
	96.8752
	97.11
	98.2503
	96.5403
	98.2123
	100.652
	103.594
	103.732
	98.3898
	99.5351
	99.4742
	98.5642
	101.539
	101.912
	103.503
	105.36
	103.841
	103.906
	105.15
	105.24
	106.851
	107.353
	103.716
	105.336
	103.758
	108.794
	107.574
	105.713
	102.233
	103.722
	101.225
	101.99
	101.539
	105.092
	101.627
	105.584
	104.123
	103.15
	103.411
	105.167
	101.962
	102.488
	102.284
	107.284
	104.42
	103.267
	98.471
	99.576
	98.6585
	99.7423
	101.396
	104.767
	102.366
	101.131
	103.275
	102.34
	99.5239
	103.384
	103.332
	103.726
	102.543
	102.714
	99.7664
	101.67
	103.221
	98.6594
	97.7566
	94.2705
	96.597
	96.8967
	99.3458
	101.442
	98.1214
	97.7497
	97.6816
	96.9971
	98.1954
	102.23
	99.7221
	100.145
	105.289
	104.246
	104.651
	105.148
	103.307
	99.6056
	102.004
	100.499
	101.679
	102.007
	101.156
	99.6813
	98.9839
	102.448
	97.5299
	100.143
	102.3
	103.794
	103.295
	105.362
	101.477
	103.783
	105.521
	101.717
	99.2983
	103.323
	104.763
	104.454
	108.507
	108.029
	111.644
	108.277
	108.362
	104.481
	107.907
	105.596
	105.326
	102.791
	106.826
	106.1
	102.006
	107.499
	103.897
	102.01
	99.6105
	104.79
	101.176
	106.394
	104.628
	106.219
	106.689
	113.106
	110.154
	110.188
	105.091
	107.343
	104.618
	107.313
	103.231
	105.032
	105.918
	107.134
	106.131
	107.43
	106.455
	105.7
	104.906
	104.171
	102.899
	106.563
	105.835
	105.03
	107.466
	106.653
	105.212
	105.668
	102.713
	103.382
	102.66
	103.782
	99.9942
	102.754
	101.995
	101.499
	103.115
	102.026
	100.575
	102.532
	106.359
	106.743
	106.851
	113.723
	124.035
	126.067
	127.028
	133.849
	142.45
	144.937
	155.119
	156.683
	162.189
	160.751
	162.945
	155.341
	161.91
	159.041
	159.485
	158.03
	161.163
	155.088
	153.529
	153.645
	153.553
	152.284
	152.16
	154.713
	156.39
	158.147
	158.123
	156.667
	161.399
	161.432
	160.38
	157.966
	159.083
	160.526
	161.427
	164.869
	161.829
	164.883
	163.669
	166.518
	167.815
	169.491
	167.402
	166.315
	168.854
	165.543
	164.771
	168.501
	166.467
	164.524
	166.963
	167.71
	168.827
	169.661
	171.243
	168.113
	169.577
	167.149
	164.087
	159.969
	160.512
	164.189
	162.959
	166.034
	166.543
	164.87
	163.838
	167.965
	169.143
	168.31
	169.628
	173.715
	174.623
	170.122
	171.369
	173.01
	171.352
	168.871
	171.389
	172.344
	175.103
	175.032
	171.871
	174.692
	174.633
	173.981
	172.315
	172.864
	175.741
	175.989
	171.707
	172.734
	171.932
	170.915
	175.254
	177.046
	178.313
	185.238
	181.388
	177.99
	174.099
	175.074
	172.071
	175.34
	179.019
	182.838
	180.32
	180.673
	180.728
	179.867
	174.528
	178.44
	174.128
	173.691
	172.79
	177.743
	174.983
	178.948
	178.937
	177.852
	176.737
	176.467
	177.711
	175.626
	174.057
	175.858
	177.139
	174.547
	175.05
	178.322
	176.362
	174.681
	174.202
	176.203
	176.206
	177.742
	178.594
	183.567
	184.335
	181.674
	180.063
	179.832
	178.814
	177.379
	177.406
	175.465
	172.622
	167.976
	169.542
	169.146
	172.983
	172.641
	172.722
	172.829
	174.135
	174.528
	176.027
	173.055
	174.275
	177.502
	175.065
	181.341
	187.017
	186.225
	185.077
	185.593
	178.683
	176.847
	175.266
	174.171
	175.058
	177.02
	178.415
	178.865
	181.066
	182.691
	183.209
	183.792
	181.541
	179.186
	179.308
	181.078
	179.864
	180.26
	178.474
	181.398
	179.901
	180.016
	178.698
	181.575
	180.438
	181.003
	178.457
	179.345
	178.008
	173.802
	166.623
	171.563
	173.689
	171.599
	172.961
	184.347
	183.652
	195.69
	209.218
	226.755
	241.911
	256.856
	261.843
	268.001
	265.222
	265.274
	269.253
	270.847
	268.972
	274.914
	273.717
	273.703
	275.031
	275.122
	275.61
	279.229
	278.004
	279.768
	280.42
	282.815
	286.096
	286.351
	287.048
	287.262
	281.311
	278.169
	276.123
	273.682
	274.121
	273.554
	271.953
	274.519
	274.719
	275.623
	274.085
	274.41
	275
	277.044
	279.332
	282.532
	282.358
	281.899
	283.294
	284.666
	286.016
	286.334
	287.662
	288.162
	285.743
	286.195
	284.992
	282.941
	283.496
	285.288
	279.837
	282.42
	283.943
	285.527
	282.831
	282.627
	282.62
	282.09
	280.265
	278.244
	279.523
	280.761
	281.84
	282.218
	287.074
	284.632
	283.216
	284.594
	287.22
	283.723
	287.409
	289.929
	292.183
	292.841
	295.257
	293.526
	291.253
	287.854
	285.889
	282.822
	282.094
	282.021
	279.582
	284.416
	288.608
	294.153
	296.798
	302.429
	299.281
	295.663
	292.789
	292.416
	288.17
	287.684
	290.892
	291.037
	291.548
	288.33
	291.201
	287.959
	289.094
	290.375
	295.26
	293.156
	296.266
	295.394
	295.951
	292.334
	292.516
	293.061
	293.723
	292.97
	290.474
	290.669
	290.371
	288.941
	301.909
	300.4
	305.456
	304.326
	303.741
	302.657
	303.32
	298.77
	302.291
	301.488
	299.213
	303.793
	304.975
	302.256
	301.648
	302.562
	295.733
	296.268
	299.395
	299.475
	299.212
	300.624
	298.483
	297.128
	299.185
	301.856
	303.195
	305.9
	303.744
	307.873
	305.643
	302.528
[truncated: 214 more rows]

## Sheet: Figure S2
Figure S2d								Figure S2e						Figure S2f								Figure S2g
	-0.82097	-1.17626	0.068296	-0.27005	-0.50604	-0.07229			-0.10147	-0.18746	-0.10679	-0.29511			0.655693	0.660538	-0.2023	-0.21527	-0.20889	0.232537			-0.50604	-0.07229	-0.82097	-0.96423	-0.32045	-0.48307	-0.54589
	-0.8446	-1.22719	0.047542	-0.34335	-0.48632	-0.08514			-0.02156	-0.26289	-0.10363	-0.37377			0.72496	0.148551	-0.25781	-0.21223	-0.24759	0.399775			-0.48632	-0.08514	-0.8446	-1.06116	-0.25307	-0.45401	-0.56652
	-0.68697	-1.22374	0.07897	-0.42885	-0.45076	-0.13521			-0.09681	-0.2739	-0.08846	-0.39561			0.520993	-0.37027	-0.22261	-0.20234	-0.20165	0.725696			-0.45076	-0.13521	-0.68697	-0.98773	-0.28193	-0.35897	-0.54888
	-0.63989	-1.27502	0.000484	-0.52863	-0.37978	-0.096			-0.03744	-0.19825	-0.00914	-0.35469			0.446522	-0.39725	-0.28292	-0.15198	-0.18441	0.955094			-0.37978	-0.096	-0.63989	-1.10545	-0.29495	-0.31666	-0.5518
	-0.53005	-1.24498	-0.01341	-0.46663	-0.53783	-0.13802			-0.05012	-0.01707	-0.02565	-0.41392			0.490831	-0.00403	-0.24942	-0.14231	-0.22317	0.663056			-0.53783	-0.13802	-0.53005	-1.10885	-0.30894	-0.40708	-0.52809
	-0.34831	-1.28779	-0.01256	-0.52421	-0.43197	-0.0814			0.010199	-0.05282	-0.0537	-0.41039			0.800179	-0.22508	-0.21096	-0.17203	-0.28227	0.18375			-0.43197	-0.0814	-0.34831	-1.05071	-0.29229	-0.44674	-0.53213
	-0.46764	-1.23398	-0.01707	-0.5725	-0.44972	-0.21665			-0.07746	-0.16085	-0.02937	-0.42341			1.14008	-0.63818	-0.22628	-0.16674	-0.23755	-0.01243			-0.44972	-0.21665	-0.46764	-1.01334	-0.35326	-0.43826	-0.55397
	-0.46196	-1.27182	0.027809	-0.55228	-0.50843	-0.08936			-0.02852	-0.1785	0.005522	-0.45613			1.45551	-1.05594	-0.25158	-0.02416	-0.17666	-0.0297			-0.50843	-0.08936	-0.46196	-0.89089	-0.25924	-0.43941	-0.46689
	-0.65908	-1.15076	0.044648	-0.60508	-0.46189	-0.08105			-0.02644	-0.25058	-0.08477	-0.34966			1.5089	-1.19791	-0.31765	0.047074	-0.12013	0.013181			-0.46189	-0.08105	-0.65908	-0.83668	-0.25655	-0.36329	-0.55166
	-0.65096	-1.18819	-0.07617	-0.53645	-0.45782	-0.14081			-0.00475	-0.20241	-0.09586	-0.29496			0.891556	-1.18496	-0.28181	0.189032	-0.15531	-0.0219			-0.45782	-0.14081	-0.65096	-0.98876	-0.3362	-0.48667	-0.57673
	-0.82226	-1.17493	0.001442	-0.53592	-0.53588	-0.04098			0.02222	-0.19484	-0.09613	-0.31467			0.430376	-0.42534	-0.27757	0.339594	-0.1791	-0.14186			-0.53588	-0.04098	-0.82226	-0.89437	-0.25272	-0.34667	-0.53877
	-0.95182	-1.22604	-0.04749	-0.5625	-0.50278	-0.08134			-0.01965	-0.26027	-0.05749	-0.37738			0.177167	-0.61741	-0.26374	0.120771	-0.13522	-0.19444			-0.50278	-0.08134	-0.95182	-0.88847	-0.2497	-0.37912	-0.55062
	-0.90307	-1.04014	-0.01158	-0.62692	-0.42871	-0.16362			-0.00043	-0.21963	0.010781	-0.36405			0.149666	-1.00255	-0.37074	0.040958	-0.16229	-0.2341			-0.42871	-0.16362	-0.90307	-0.88371	-0.31376	-0.40257	-0.52807
	-0.88852	-1.0267	-0.06135	-0.57109	-0.60405	-0.12145			0.021575	-0.32715	0.040901	-0.4098			0.162204	-1.02742	-0.21588	-0.15973	-0.31989	-0.29671			-0.60405	-0.12145	-0.88852	-1.02269	-0.36942	-0.39982	-0.4746
	-0.88102	-1.08019	-0.09365	-0.64691	-0.42051	-0.10746			0.020398	-0.34247	0.173322	-0.35332			0.074482	-1.16451	-0.26218	-0.25131	-0.19915	-0.32289			-0.42051	-0.10746	-0.88102	-1.0587	-0.22123	-0.37437	-0.51298
	-0.8418	-1.09812	-0.09809	-0.56202	-0.53355	-0.05672			-0.01439	-0.36809	0.945198	-0.41945			0.017211	-0.39518	-0.32373	-0.155	-0.21462	-0.37298			-0.53355	-0.05672	-0.8418	-0.99371	-0.23256	-0.31372	-0.49768
	-0.8371	-1.0992	-0.09719	-0.5917	-0.46535	-0.09256			-0.03854	-0.42316	3.77392	-0.42474			-0.1467	-0.25831	-0.28673	-0.32066	-0.23526	-0.31652			-0.46535	-0.09256	-0.8371	-1.08156	-0.35109	-0.36275	-0.5436
	-0.86818	-1.08697	-0.12543	-0.52688	-0.56233	-0.07359			-0.05873	-0.48085	4.44878	-0.37441			-0.31657	-0.32404	-0.20927	-0.2129	-0.19906	-0.34104			-0.56233	-0.07359	-0.86818	-0.91428	-0.39805	-0.29091	-0.50934
	-0.84785	-1.08337	-0.13392	-0.45699	-0.51834	-0.11645			-0.03104	-0.39144	2.70436	-0.3728			-0.44148	-0.65227	-0.18381	-0.33619	-0.24112	-0.40586			-0.51834	-0.11645	-0.84785	-0.93958	-0.30196	-0.44578	-0.5347
	-0.7915	-1.04873	-0.06435	-0.49397	-0.52616	-0.08195			0.01539	-0.38533	1.17719	-0.28387			-0.47242	-0.85447	-0.21074	-0.3127	-0.20414	-0.3272			-0.52616	-0.08195	-0.7915	-0.97194	-0.33163	-0.38997	-0.50705
	-0.83165	-1.06006	-0.11045	-0.41961	-0.5041	-0.07628			-0.06528	-0.41585	0.459001	-0.30196			-0.48153	-0.89896	-0.18262	-0.23858	-0.16461	-0.32724			-0.5041	-0.07628	-0.83165	-1.00038	-0.26288	-0.38122	-0.4341
	-0.69359	-1.03533	-0.0341	-0.47791	-0.65611	-0.06357			0.101213	-0.43501	0.11549	-0.28192			-0.57551	-0.84341	-0.18923	-0.17435	-0.0891	-0.33336			-0.65611	-0.06357	-0.69359	-1.08713	-0.22496	-0.39026	-0.4936
	-0.48484	-1.01282	-0.05109	-0.43784	-0.63645	-0.068			-0.01124	-0.28501	-0.01162	-0.33466			-0.56577	-0.89338	-0.19407	0.007598	-0.07196	-0.28131			-0.63645	-0.068	-0.48484	-0.93248	-0.27162	-0.35194	-0.40698
	-0.28649	-0.90391	-0.03912	-0.42712	-0.64239	-0.06735			0.031659	-0.32106	0.194464	-0.29627			-0.6384	-1.00614	-0.23892	0.119642	0.016534	-0.1596			-0.64239	-0.06735	-0.28649	-0.94693	-0.30868	-0.33865	-0.45794
	-0.11512	-1.08028	-0.07998	-0.40599	-0.68904	-0.08347			-0.03701	-0.31707	0.837782	-0.2744			-0.67083	-1.10233	-0.19734	0.088783	-0.02969	-0.16167			-0.68904	-0.08347	-0.11512	-1.00412	-0.2394	-0.3229	-0.56002
	-0.39243	-0.99215	-0.05455	-0.28943	-0.51524	0.001388			0.033996	-0.38257	3.13363	-0.21831			-0.65976	-0.33762	-0.25028	-0.09292	-0.16336	-0.23364			-0.51524	0.001388	-0.39243	-0.99323	-0.27411	-0.39044	-0.45992
	-0.77522	-1.04392	-0.06535	-0.15605	-0.50701	-0.00396			0.030784	-0.34997	4.38187	-0.25302			-0.62409	-0.15742	-0.16872	-0.15512	-0.07571	-0.20153			-0.50701	-0.00396	-0.77522	-1.0496	-0.15383	-0.37778	-0.4701
	-0.8424	-1.0719	-0.11895	-0.04028	-0.52837	0.019227			-0.07009	-0.21297	2.80059	-0.31387			-0.6042	0.353243	-0.16575	-0.09522	-0.14661	-0.17488			-0.52837	0.019227	-0.8424	-1.01494	-0.196	-0.42762	-0.53884
	-0.87863	-1.01984	-0.07186	-0.1643	-0.55034	-0.10659			0.042368	-0.14153	2.06617	-0.29981			-0.58721	-0.07201	-0.10827	-0.30722	-0.2133	-0.03345			-0.55034	-0.10659	-0.87863	-1.13074	-0.22595	-0.40484	-0.51269
	-0.86779	-0.93664	-0.04912	-0.34985	-0.57193	-0.138			-0.04828	-0.21338	1.51321	-0.32744			-0.56185	-0.29927	-0.2065	-0.37159	-0.17473	0.081688			-0.57193	-0.138	-0.86779	-0.98071	-0.21704	-0.4015	-0.4144
	-0.86635	-0.92203	0.073806	-0.51497	-0.50441	-0.08608			-0.11453	-0.30428	0.746311	-0.32741			-0.55169	-0.62472	-0.18168	-0.23669	-0.1484	0.010301			-0.50441	-0.08608	-0.86635	-1.12763	-0.18164	-0.24903	-0.42763
	-0.86833	-0.99075	-0.04439	-0.58449	-0.53176	-0.07554			0.0199	-0.32929	0.230387	-0.38616			-0.59783	-0.9293	-0.19375	-0.18696	-0.23642	0.038361			-0.53176	-0.07554	-0.86833	-1.08937	-0.19699	-0.39966	-0.34766
	-0.81944	-0.99521	-0.00066	-0.60423	-0.42623	-0.09082			0.093512	-0.36354	0.194367	-0.41172			-0.5177	-1.05997	-0.14879	-0.24381	-0.24895	0.039184			-0.42623	-0.09082	-0.81944	-1.0865	-0.3731	-0.41034	-0.36512
	-0.79703	-0.99712	-0.01918	-0.59988	-0.4915	-0.02794			0.298798	-0.39381	0.201712	-0.41193			-0.54494	-1.09021	-0.20711	-0.07995	-0.20962	0.179661			-0.4915	-0.02794	-0.79703	-1.04922	-0.27692	-0.34435	-0.41124
	-0.87102	-0.98642	0.003792	-0.64391	-0.59589	-0.11311			0.234105	-0.3675	0.277045	-0.47017			-0.51889	-0.65114	-0.18869	-0.19348	-0.18618	0.384834			-0.59589	-0.11311	-0.87102	-1.1399	-0.32136	-0.35129	-0.449
	-0.78403	-1.02441	0.045702	-0.60075	-0.52053	-0.17597			0.076067	-0.38973	0.39449	-0.397			-0.45027	-0.39748	-0.25531	-0.15658	-0.16752	0.45104			-0.52053	-0.17597	-0.78403	-1.05989	-0.26919	-0.33771	-0.40796
	-0.82208	-1.07834	0.062031	-0.64344	-0.40493	-0.13495			0.148846	-0.38778	0.502813	-0.34418			-0.29128	-0.04251	-0.28251	-0.11996	-0.18692	0.270599			-0.40493	-0.13495	-0.82208	-1.12086	-0.27072	-0.38702	-0.43289
	-0.75429	-1.04098	0.016077	-0.64428	-0.56349	-0.16576			0.137543	-0.37356	0.327496	-0.33188			-0.10683	-0.49095	-0.24573	-0.12462	-0.05038	0.441646			-0.56349	-0.16576	-0.75429	-1.0192	-0.26908	-0.36089	-0.38816
	-0.78099	-1.04288	0.092109	-0.59285	-0.64041	-0.1135			0.058945	-0.34851	0.089934	-0.3454			0.015858	-0.76224	-0.22832	-0.04113	0.027412	0.690517			-0.64041	-0.1135	-0.78099	-1.06263	-0.21065	-0.35469	-0.32027
	-0.77813	-0.95929	0.068774	-0.57	-0.69114	-0.05974			0.035636	-0.40713	-0.05397	-0.33651			0.011179	-0.96012	-0.21575	-0.07984	0.287415	0.889369			-0.69114	-0.05974	-0.77813	-1.04578	-0.18993	-0.34643	-0.2986
	-0.82418	-0.72481	0.07436	-0.53483	-0.66838	-0.10228			0.042511	-0.3799	-0.13905	-0.38464			-0.04625	-1.08367	-0.2393	-0.11406	0.183879	1.14436			-0.66838	-0.10228	-0.82418	-1.042	-0.20793	-0.33875	-0.36476
	-0.88508	-0.42264	0.101539	-0.55178	-0.72743	-0.05977			0.082944	-0.3534	-0.13354	-0.29224			-0.00471	-0.94384	-0.18398	-0.10305	-0.14174	1.37219			-0.72743	-0.05977	-0.88508	-1.04994	-0.25288	-0.38046	-0.50265
	-0.82868	-0.28117	0.083071	-0.57517	-0.7231	-0.11153			0.048012	-0.33814	0.003372	-0.17472			-0.12988	-0.37173	-0.22513	-0.11821	-0.12587	1.47392			-0.7231	-0.11153	-0.82868	-1.05026	-0.33514	-0.40974	-0.32809
	-0.85022	-0.40826	0.081093	-0.47132	-0.6357	-0.07473			-0.00692	-0.33832	0.116323	-0.2063			-0.20409	-0.3661	-0.20833	-0.01916	-0.20094	1.85309			-0.6357	-0.07473	-0.85022	-1.12917	-0.34064	-0.3914	-0.04705
	-0.79675	-0.8051	0.124246	-0.512	-0.72345	-0.11631			0.082581	-0.26206	0.073013	-0.26182			-0.33823	-0.60918	-0.14697	0.007794	-0.25205	2.91601			-0.72345	-0.11631	-0.79675	-1.05469	-0.29877	-0.44608	0.342814
	-0.79874	-0.99684	0.115047	-0.39173	-0.67945	-0.13936			0.058444	-0.32471	0.122019	-0.22855			-0.37167	-0.66435	-0.16861	-0.12587	-0.25589	3.39936			-0.67945	-0.13936	-0.79874	-0.98836	-0.19127	-0.3892	0.281227
	-0.69496	-1.01882	0.071848	-0.35443	-0.62183	-0.03266			0.014141	-0.29881	0.02162	-0.14308			-0.48468	-0.6577	-0.06071	-0.17796	-0.31961	2.78551			-0.62183	-0.03266	-0.69496	-1.04697	-0.27818	-0.41168	-0.13252
	-0.60822	-1.08448	0.055676	-0.37091	-0.73305	-0.08711			0.066444	-0.27594	-0.09522	-0.29662			-0.40573	-0.58155	-0.17004	-0.11932	-0.31558	1.66401			-0.73305	-0.08711	-0.60822	-1.0783	-0.26085	-0.35421	-0.3351
	-0.67081	-1.08958	0.102891	-0.40218	-0.54898	-0.06793			-0.09471	-0.29448	-0.16057	-0.3488			-0.36639	-0.56324	-0.23522	-0.04252	-0.33032	1.35385			-0.54898	-0.06793	-0.67081	-1.01079	-0.29116	-0.38595	-0.39448
	-0.51057	-1.12457	0.061937	-0.33421	-0.66111	-0.09269			0.01316	-0.38336	-0.21229	-0.37365			-0.1761	-0.09332	-0.18454	0.039977	-0.31428	1.54003			-0.66111	-0.09269	-0.51057	-1.06472	-0.2916	-0.34003	-0.43299
	-0.65961	-1.10312	0.030813	-0.18503	-0.4801	-0.11411			-0.07227	-0.32563	-0.19485	-0.47117			-0.01586	1.08933	-0.19104	-0.08212	-0.32318	1.71067			-0.4801	-0.11411	-0.65961	-0.95189	-0.24942	-0.33412	-0.42325
	-0.82523	-1.06229	0.052717	-0.02144	-0.62213	-0.04457			-0.06501	-0.32755	-0.15927	-0.38102			0.056088	1.45861	-0.20873	-0.16803	-0.26717	1.55654			-0.62213	-0.04457	-0.82523	-1.06192	-0.33179	-0.4129	-0.5112
	-0.86149	-1.07647	0.076686	0.071192	-0.53083	-0.05875			-0.08271	-0.32542	-0.06006	-0.42999			0.363123	1.62901	-0.22861	-0.15242	-0.22164	1.88983			-0.53083	-0.05875	-0.86149	-0.96695	-0.23443	-0.35379	-0.43617
	-0.85604	-1.12133	0.155245	-0.104	-0.48229	-0.05672			-0.09348	-0.27554	0.031292	-0.31053			0.366764	1.67887	-0.24854	-0.18437	-0.17466	1.2753			-0.48229	-0.05672	-0.85604	-0.90667	-0.47449	-0.32837	-0.38365
	-0.85203	-1.08012	0.140866	-0.39382	-0.54157	-0.0687			-0.04976	-0.3139	-0.01419	-0.30967			0.289799	1.17458	-0.29999	-0.2046	-0.13533	1.31728			-0.54157	-0.0687	-0.85203	-1.01631	-0.29175	-0.37845	-0.39412
	-0.8339	-1.06776	0.190334	-0.47857	-0.47877	-0.0703			-0.057	-0.28298	0.015347	-0.38042			0.05929	0.576	-0.21683	-0.19027	-0.04781	2.1019			-0.47877	-0.0703	-0.8339	-1.0797	-0.31619	-0.27272	-0.39095
	-0.62877	-1.09812	0.204409	-0.52076	-0.56095	-0.05544			-0.0382	-0.25332	-0.0518	-0.37686			-0.06642	-0.10288	-0.23082	-0.06368	-0.1223	2.32831			-0.56095	-0.05544	-0.62877	-1.01309	-0.39309	-0.40026	-0.25587
	-0.39394	-1.17074	0.254794	-0.55432	-0.32823	-0.07869			-0.00797	-0.16787	-0.1675	-0.41333			-0.2792	-0.64302	-0.21799	-0.16687	-0.17366	1.83913			-0.32823	-0.07869	-0.39394	-0.98313	-0.36913	-0.44521	-0.25289
	-0.30949	-1.13134	0.241298	-0.60255	-0.45345	-0.09025			-0.01702	-0.26554	-0.13039	-0.37093			-0.42993	-0.24555	-0.17768	-0.20744	-0.02229	1.21043			-0.45345	-0.09025	-0.30949	-1.03577	-0.32265	-0.36415	-0.2592
	-0.50405	-1.12128	0.247325	-0.63546	-0.62873	-0.09852			-0.04254	-0.33791	-0.13051	-0.41577			-0.47375	0.051095	-0.18572	-0.21486	-0.07297	0.732874			-0.62873	-0.09852	-0.50405	-0.97987	-0.35544	-0.36039	-0.26831
	-0.65278	-1.15849	0.162869	-0.61103	-0.29875	-0.09445			-0.02608	-0.32394	-0.09307	-0.34088			-0.57015	0.822641	-0.24737	-0.24941	-0.0771	0.344508			-0.29875	-0.09445	-0.65278	-1.13813	-0.33703	-0.49779	-0.35969
	-0.78943	-1.09601	0.225054	-0.65945	-0.59543	-0.05089			-0.03342	-0.32493	-0.08465	-0.30863			-0.58363	1.60438	-0.29704	-0.21148	-0.20389	-0.06844			-0.59543	-0.05089	-0.78943	-0.92575	-0.36573	-0.39186	-0.41847
	-0.74107	-1.10972	0.185356	-0.56716	-0.50114	-0.09272			-0.0986	-0.41528	0.141556	-0.28591			-0.48774	1.50553	-0.20661	-0.19808	-0.16643	-0.40256			-0.50114	-0.09272	-0.74107	-1.02976	-0.32604	-0.48729	-0.33806
	-0.83649	-1.08348	0.042547	-0.56636	-0.42777	-0.07679			-0.10369	-0.33406	1.10611	-0.24282			-0.5407	1.44769	-0.25161	-0.15798	-0.1464	-0.54461			-0.42777	-0.07679	-0.83649	-1.04773	-0.31794	-0.48938	-0.28826
	-0.80629	-1.11802	0.042711	-0.6315	-0.52055	-0.09283			-0.05762	-0.26282	3.50349	-0.34022			-0.51532	1.08319	-0.20912	-0.10861	-0.22313	-0.8307			-0.52055	-0.09283	-0.80629	-0.97359	-0.42282	-0.41375	-0.21999
	-0.86392	-1.06576	0.001183	-0.61803	-0.51957	-0.1203			-0.10119	-0.31346	3.38616	-0.2668			-0.61313	0.711859	-0.23201	-0.11297	-0.19464	-0.96842			-0.51957	-0.1203	-0.86392	-1.06125	-0.36429	-0.34234	-0.32962
	-0.81641	-1.15346	0.01501	-0.64993	-0.59716	-0.14155			-0.13798	-0.30068	1.49958	-0.30126			-0.59454	0.360399	-0.28493	-0.10134	-0.12231	-0.96127			-0.59716	-0.14155	-0.81641	-1.0604	-0.27932	-0.48479	-0.43038
	-0.84781	-0.98927	0.012207	-0.64216	-0.49475	-0.14899			-0.08574	-0.34144	0.394539	-0.28831			-0.54268	0.100156	-0.22233	-0.01437	-0.06431	-0.97751			-0.49475	-0.14899	-0.84781	-1.00616	-0.2716	-0.40136	-0.50299
	-0.83362	-1.13081	0.081083	-0.6287	-0.46276	-0.13655			0.020629	-0.35282	-0.00834	-0.30291			-0.52068	0.044113	-0.27238	0.106979	-0.10475	-1.02298			-0.46276	-0.13655	-0.83362	-0.99359	-0.38596	-0.37699	-0.49976
	-0.83992	-1.02079	0.05853	-0.68363	-0.60316	-0.18894			-0.01901	-0.37892	-0.20232	-0.27432			-0.507	0.037302	-0.24936	-0.09054	-0.16636	-0.9838			-0.60316	-0.18894	-0.83992	-1.07004	-0.36613	-0.35422	-0.51456
	-0.84072	-1.06542	0.011312	-0.63201	-0.52014	-0.10373			0.009905	-0.49194	-0.26053	-0.25945			-0.60633	0.023078	-0.26235	-0.15029	-0.13164	-0.96381			-0.52014	-0.10373	-0.84072	-1.05567	-0.26362	-0.39877	-0.57425
	-0.86363	-1.10215	0.094592	-0.64514	-0.47911	-0.12194			-0.03611	-0.31725	-0.16653	-0.2842			-0.46465	-0.04048	-0.13547	-0.1369	-0.0869	-0.94211			-0.47911	-0.12194	-0.86363	-0.97577	-0.40001	-0.33521	-0.60598
	-0.81562	-1.00672	-0.00249	-0.60618	-0.51286	-0.10713			-0.13071	-0.4222	-0.19041	-0.28233			-0.32931	0.174996	-0.07353	0.003446	-0.15396	-0.93022			-0.51286	-0.10713	-0.81562	-1.09947	-0.2981	-0.37952	-0.53411
	-0.75067	-1.04483	0.074434	-0.57271	-0.59432	-0.05316			-0.06888	-0.36689	-0.13984	-0.3182			-0.20161	0.292065	-0.11338	-0.16822	-0.2131	-0.90851			-0.59432	-0.05316	-0.75067	-0.99344	-0.35901	-0.39321	-0.57691
	-0.79267	-1.06756	0.128892	-0.50688	-0.56384	-0.16455			-0.11207	-0.43652	-0.15546	-0.36423			-0.20504	0.334916	-0.16365	-0.13327	-0.21134	-0.92562			-0.56384	-0.16455	-0.79267	-0.99886	-0.26344	-0.30026	-0.55848
	-0.84004	-1.08754	0.112954	-0.32494	-0.55927	-0.08625			-0.01884	-0.42609	-0.25475	-0.39806			-0.20547	0.396114	-0.18981	-0.1219	-0.04271	-0.87829			-0.55927	-0.08625	-0.84004	-1.01661	-0.30662	-0.28297	-0.55818
	-0.77561	-1.04902	0.125867	-0.39653	-0.46905	-0.06613			0.044481	-0.49004	-0.14814	-0.44695			-0.27333	0.555868	-0.2338	0.029032	0.040248	-0.80827			-0.46905	-0.06613	-0.77561	-0.92726	-0.38052	-0.41164	-0.60956
	-0.89798	-1.03568	0.036541	-0.43197	-0.44485	-0.08936			0.067469	-0.3991	-0.04103	-0.35404			-0.35116	0.334697	-0.14699	0.22793	0.038625	-0.64078			-0.44485	-0.08936	-0.89798	-1.03549	-0.40739	-0.44025	-0.67713
	-0.81294	-0.97747	0.146411	-0.49421	-0.59446	-0.21304			0.366814	-0.39302	0.052752	-0.39343			-0.38943	0.348788	-0.20703	-0.09883	-0.14382	-0.49766			-0.59446	-0.21304	-0.81294	-1.05646	-0.33167	-0.40969	-0.67228
	-0.84965	-0.9331	0.159126	-0.53021	-0.55277	-0.10135			0.354664	-0.39422	0.066806	-0.38654			-0.31437	0.346465	-0.20578	-0.10487	-0.09009	-0.40442			-0.55277	-0.10135	-0.84965	-1.10269	-0.45319	-0.40925	-0.60867
	-0.8259	-0.9549	0.072419	-0.57229	-0.55003	-0.05763			0.268099	-0.32678	-0.0913	-0.36636			-0.08776	-0.13623	-0.21149	-0.19405	-0.0337	-0.31368			-0.55003	-0.05763	-0.8259	-0.96995	-0.41722	-0.41388	-0.61633
	-0.73888	-0.88277	-0.00601	-0.58025	-0.50528	-0.03339			0.061848	-0.31896	-0.09384	-0.33479			0.095139	-0.13364	-0.23472	-0.32424	-0.14932	-0.33066			-0.50528	-0.03339	-0.73888	-1.04865	-0.34527	-0.4161	-0.63638
	-0.77996	-0.71971	-0.00916	-0.60493	-0.4535	-0.10334			0.099202	-0.38272	-0.13413	-0.3			-0.02111	0.482815	-0.2771	-0.23561	-0.11758	-0.38446			-0.4535	-0.10334	-0.77996	-1.0585	-0.33604	-0.4643	-0.63775
	-0.82888	-0.36535	-0.01194	-0.57776	-0.53717	-0.06076			0.009172	-0.3341	-0.25383	-0.35296			-0.0482	0.882408	-0.26157	-0.22928	-0.16371	-0.53132			-0.53717	-0.06076	-0.82888	-0.99212	-0.28795	-0.45835	-0.5611
	-0.82109	0.288482	-0.0313	-0.56682	-0.40632	-0.10863			0.045972	-0.36615	-0.32736	-0.26251			-0.03612	0.636163	-0.24287	-0.16891	-0.25278	-0.55237			-0.40632	-0.10863	-0.82109	-1.0317	-0.2965	-0.33734	-0.54021
	-0.72665	0.526748	0.078878	-0.52179	-0.44312	-0.0559			-0.03788	-0.31366	-0.36316	-0.32769			-0.10892	0.436002	-0.24818	-0.11138	-0.20659	-0.5906			-0.44312	-0.0559	-0.72665	-0.97093	-0.418	-0.42781	-0.5519
	-0.71807	0.177282	0.126294	-0.56511	-0.58714	-0.0584			-0.08659	-0.38933	-0.35777	-0.35353			-0.10483	-0.11633	-0.21413	-0.15109	-0.15178	-0.36404			-0.58714	-0.0584	-0.71807	-1.15373	-0.31637	-0.35228	-0.65562
	-0.51081	-0.34715	0.064934	-0.62603	-0.42661	-0.02588			-0.09519	-0.42517	-0.27063	-0.31546			-0.21836	-0.68121	-0.21609	-0.1611	-0.21999	-0.11153			-0.42661	-0.02588	-0.51081	-1.07406	-0.31661	-0.37168	-0.57616
	-0.49839	-0.76749	0.096395	-0.57167	-0.5645	-0.01719			-0.05421	-0.40402	-0.25126	-0.41575			-0.34129	-1.04816	-0.24489	-0.27382	-0.18635	0.007435			-0.5645	-0.01719	-0.49839	-1.02956	-0.25069	-0.4279	-0.52585
	-0.22496	-1.07557	0.001211	-0.54838	-0.49849	-0.02837			-0.01496	-0.43864	-0.2929	-0.283			-0.25402	-1.08558	-0.23894	-0.36343	-0.19373	-0.1503			-0.49849	-0.02837	-0.22496	-1.05703	-0.43164	-0.41727	-0.53183
	0.223508	-1.07006	-0.0089	-0.47757	-0.56023	-0.04677			0.031034	-0.39445	-0.22869	-0.26187			-0.2379	-1.13405	-0.21141	-0.34247	-0.20679	-0.23396			-0.56023	-0.04677	0.223508	-1.01297	-0.39263	-0.3357	-0.58547
	0.407094	-1.14865	-0.00784	-0.4033	-0.58607	-0.08622			0.002664	-0.39038	-0.2908	-0.37394			-0.16937	0.028748	-0.24319	-0.39636	-0.1565	-0.04963			-0.58607	-0.08622	0.407094	-1.02703	-0.32441	-0.40041	-0.62624
	0.407216	-1.14639	-0.01855	-0.33217	-0.54861	-0.07392			0.069037	-0.38162	-0.3198	-0.36305			-0.15836	0.033159	-0.22807	-0.36554	-0.07244	0.140666			-0.54861	-0.07392	0.407216	-0.93937	-0.37395	-0.38075	-0.57421
	-0.19987	-1.2176	-0.05701	-0.3114	-0.42509	-0.09587			0.069089	-0.31642	-0.33109	-0.40494			-0.13167	-0.38351	-0.24525	-0.30392	0.238673	0.526682			-0.42509	-0.09587	-0.19987	-0.8256	-0.44127	-0.34233	-0.62763
	-0.4018	-1.19828	-0.01808	-0.39376	-0.54719	-0.03174			0.082654	-0.31828	-0.29321	-0.38964			-0.17948	-0.27102	-0.24256	-0.36693	0.16066	0.692005			-0.54719	-0.03174	-0.4018	-0.85025	-0.36633	-0.3589	-0.5791
	-0.84971	-1.25075	-0.04219	-0.46028	-0.48678	-0.08633			0.040255	-0.35535	-0.1534	-0.30952			-0.07749	-0.52694	-0.20077	-0.14201	0.118418	0.537158			-0.48678	-0.08633	-0.84971	-0.88705	-0.41009	-0.29404	-0.61948
	-0.95697	-1.11147	-0.10792	-0.50261	-0.50156	-0.1257			0.013648	-0.31392	-0.13715	-0.26488			-0.04685	-0.78865	-0.20744	-0.18245	-0.03628	0.331969			-0.50156	-0.1257	-0.95697	-0.88481	-0.36115	-0.35707	-0.60586
	-1.0077	-1.11684	-0.04219	-0.43423	-0.44887	-0.15767			0.136781	-0.42855	-0.03382	-0.35932			-0.07138	-0.96555	-0.13407	-0.1404	-0.05108	0.128721			-0.44887	-0.15767	-1.0077	-1.02509	-0.34344	-0.42669	-0.54124
	-1.0996	-1.20701	-0.1064	-0.14402	-0.50301	-0.07224			0.172112	-0.41131	0.123535	-0.40171			0.037786	-1.06251	-0.19248	-0.27195	-0.17564	-0.04329			-0.50301	-0.07224	-1.0996	-0.97674	-0.35317	-0.3148	-0.54311
	-1.11883	-1.19868	-0.09462	0.090032	-0.36711	-0.16024			0.192498	-0.25731	0.286382	-0.26035			0.073358	-0.59261	-0.23006	-0.30777	-0.15764	-0.12878			-0.36711	-0.16024	-1.11883	-0.89659	-0.3522	-0.30116	-0.59411
	-1.11795	-1.26559	-0.14275	0.008232	-0.48223	-0.04046			0.186032	-0.28641	0.445452	-0.33402			-0.10293	1.0699	-0.04349	-0.30621	-0.10995	-0.24631			-0.48223	-0.04046	-1.11795	-0.82893	-0.33263	-0.36757	-0.59586
	-1.13772	-1.204	-0.12398	-0.25263	-0.45553	-0.13413			0.063529	-0.37563	0.423994	-0.27474			-0.17222	1.29711	-0.01994	-0.33387	-0.13991	-0.31052			-0.45553	-0.13413	-1.13772	-0.8543	-0.38091	-0.23527	-0.52695
	-1.07	-0.83439	-0.06876	-0.4225	-0.45179	-0.11929			0.022673	-0.33511	0.448722	-0.27626			-0.26917	1.72009	-0.10857	-0.29977	-0.22634	-0.45108			-0.45179	-0.11929	-1.07	-0.91418	-0.40537	-0.3351	-0.53343
	-1.0437	-0.29518	-0.06317	-0.47506	-0.45599	-0.12594			0.015155	-0.32924	0.618145	-0.38186			-0.3613	1.36146	-0.02484	-0.2789	-0.14628	-0.5953			-0.45599	-0.12594	-1.0437	-0.93798	-0.37813	-0.40004	-0.50149
	-1.06875	0.420596	-0.09559	-0.54475	-0.52014	-0.07771			0.008616	-0.32722	1.0914	-0.37812			-0.46059	1.10572	-0.0977	-0.27145	-0.08131	-0.69334			-0.52014	-0.07771	-1.06875	-1.04705	-0.43693	-0.40496	-0.49108
	-0.99263	0.869831	-0.04389	-0.61692	-0.50426	-0.11809			-0.00485	-0.35759	1.10407	-0.29736			-0.50189	0.600524	-0.1672	-0.37642	-0.1264	-0.68419			-0.50426	-0.11809	-0.99263	-0.91961	-0.36877	-0.51658	-0.50731
	-0.95784	0.422913	-0.06572	-0.67394	-0.51229	-0.04469			-0.00415	-0.40788	0.55762	-0.3665			-0.46948	0.1535	-0.17173	-0.28612	0.063587	-0.62089			-0.51229	-0.04469	-0.95784	-0.96863	-0.29252	-0.33518	-0.49246
	-0.99047	-0.53112	0.019683	-0.67045	-0.50929	-0.06949			0.129586	-0.26686	0.138066	-0.38104			-0.36728	-0.15705	-0.20484	-0.36198	0.653586	-0.26686			-0.50929	-0.06949	-0.99047	-1.04078	-0.34876	-0.34507	-0.54361
	-0.96145	-0.98882	-0.07031	-0.66573	-0.47425	-0.09991			0.087954	-0.31472	-0.04534	-0.30961			-0.20003	-0.28267	-0.18515	-0.34623	0.248998	-0.27333			-0.47425	-0.09991	-0.96145	-1.07455	-0.34811	-0.39589	-0.57783
	-0.95827	-1.13792	-0.0858	-0.64453	-0.50245	-0.08654			0.037405	-0.27534	-0.0572	-0.33753			0.031745	-0.30309	-0.19081	-0.28095	0.08308	-0.28284			-0.50245	-0.08654	-0.95827	-0.97902	-0.34383	-0.22448	-0.55294
	-1.01803	-1.2144	-0.10062	-0.55379	-0.47815	-0.11613			0.057199	-0.17334	-0.10748	-0.24549			0.016783	-0.68642	-0.20624	-0.24296	-0.0381	-0.36268			-0.47815	-0.11613	-1.01803	-1.07444	-0.35093	-0.25409	-0.44488
	-1.06665	-1.25038	-0.18979	-0.55718	-0.49959	-0.08496			0.028776	-0.18065	-0.17201	-0.33799			0.067825	-0.32523	-0.20716	-0.26037	-0.12973	-0.37361			-0.49959	-0.08496	-1.06665	-1.0198	-0.36287	-0.33765	-0.56301
	-0.92054	-1.24131	-0.21129	-0.56328	-0.44741	-0.0954			-0.10845	-0.2258	-0.22106	-0.27262			-0.07607	-0.07825	-0.18992	-0.22913	-0.13874	-0.52776			-0.44741	-0.0954	-0.92054	-1.07343	-0.378	-0.41758	-0.58786
	-0.91835	-1.24284	-0.15059	-0.55714	-0.44076	-0.09723			0.035679	-0.39089	-0.17952	-0.27874			-0.17317	-0.3311	-0.26927	-0.1783	-0.1868	-0.60239			-0.44076	-0.09723	-0.91835	-0.93399	-0.35022	-0.26276	-0.53031
	-0.78557	-1.23176	-0.23314	-0.58178	-0.43694	-0.09073			0.091788	-0.39801	-0.16097	-0.30604			-0.24677	-0.80118	-0.14371	0.047415	-0.23182	-0.56364			-0.43694	-0.09073	-0.78557	-1.0939	-0.31621	-0.35384	-0.5314
	-0.55313	-1.27588	-0.16226	-0.54554	-0.44226	-0.02781			0.022784	-0.27136	-0.33577	-0.2327			-0.26842	-0.97204	-0.21336	0.192017	-0.25371	-0.61834			-0.44226	-0.02781	-0.55313	-1.01647	-0.38557	-0.41249	-0.56603
	-0.2383	-1.2851	-0.20276	-0.57769	-0.59128	0.047065			-0.09919	-0.32806	-0.25639	-0.31403			-0.39139	-1.16974	-0.25963	0.237559	-0.14045	-0.62409			-0.59128	0.047065	-0.2383	-1.01343	-0.36998	-0.45353	-0.5527
	-0.45852	-1.26971	-0.12618	-0.44489	-0.4282	-0.02729			-0.08915	-0.35383	-0.35771	-0.29784			-0.42452	-1.12076	-0.16707	0.009305	-0.10645	-0.59929			-0.4282	-0.02729	-0.45852	-1.01248	-0.30371	-0.35579	-0.53267
	-0.82815	-1.29731	-0.1481	-0.40459	-0.60383	-0.09334			-0.11192	-0.31076	-0.36278	-0.26773			-0.50558	-0.81032	-0.23308	-0.20381	-0.12917	-0.49916			-0.60383	-0.09334	-0.82815	-0.95451	-0.32167	-0.43972	-0.52792
	-0.95928	-1.26757	-0.09742	-0.19886	-0.51087	0.000105			-0.10789	-0.30211	-0.3392	-0.30442			-0.54308	-0.57434	-0.20439	-0.32273	-0.26724	-0.53058			-0.51087	0.000105	-0.95928	-1.0912	-0.39705	-0.40594	-0.53143
	-0.99002	-1.27197	-0.05486	-0.25864	-0.61652	-0.03245			-0.09405	-0.23428	-0.37442	-0.28498			-0.47765	-0.39761	-0.25303	-0.36458	-0.40551	-0.52962			-0.61652	-0.03245	-0.99002	-0.97631	-0.3135	-0.44509	-0.55919
	-0.99833	-1.24396	-0.14287	-0.38419	-0.37007	-0.03836			-0.09611	-0.22249	-0.34598	-0.26586			-0.54517	-0.03608	-0.23407	-0.33746	-0.17656	-0.43359			-0.37007	-0.03836	-0.99833	-0.99138	-0.29891	-0.38416	-0.58073
	-1.06153	-1.23423	-0.12611	-0.47012	-0.53401	0.02832			-0.05329	-0.23573	-0.41047	-0.2659			-0.60529	0.844001	-0.21664	-0.50438	-0.17527	-0.3015			-0.53401	0.02832	-1.06153	-0.98609	-0.16883	-0.35342	-0.51731
	-1.04584	-1.18896	-0.16748	-0.57215	-0.67655	-0.10896			0.006845	-0.23805	-0.36404	-0.27041			-0.56979	0.452342	-0.20964	-0.42149	-0.16489	-0.35841			-0.67655	-0.10896	-1.04584	-0.99985	-0.29255	-0.36104	-0.52231
	-0.96782	-1.27417	-0.23099	-0.60908	-0.48312	-0.09288			-0.05121	-0.31649	-0.41966	-0.30785			-0.54857	0.94611	-0.19299	-0.30247	-0.19155	-0.30709			-0.48312	-0.09288	-0.96782	-0.97139	-0.31352	-0.37577	-0.54989
	-0.9882	-1.28154	-0.14798	-0.61212	-0.51191	-0.10428			-0.10867	-0.39678	-0.39892	-0.34719			-0.54864	0.158607	-0.25167	-0.32702	-0.25044	-0.34452			-0.51191	-0.10428	-0.9882	-1.10611	-0.33221	-0.37629	-0.49881
	-0.9695	-1.20484	-0.13544	-0.53639	-0.45704	-0.04458			-0.07178	-0.36479	-0.2858	-0.30127			-0.50873	-0.10162	-0.11736	-0.32571	-0.17195	-0.31907			-0.45704	-0.04458	-0.9695	-0.99805	-0.36119	-0.40057	-0.53524
	-0.78971	-1.15882	-0.1397	-0.47942	-0.54987	-0.12471			-0.13508	-0.39148	-0.13728	-0.25837			-0.53427	-0.51224	-0.22606	-0.32287	-0.16316	-0.17919			-0.54987	-0.12471	-0.78971	-1.05541	-0.28032	-0.34907	-0.49691
	-0.85689	-1.19578	-0.21878	-0.35456	-0.63183	-0.10046			-0.11684	-0.34703	-0.04868	-0.33259			-0.48634	-0.72993	-0.16323	-0.31854	-0.13831	0.001659			-0.63183	-0.10046	-0.85689	-1.07356	-0.39268	-0.40839	-0.48413
	-0.71132	-1.1576	-0.20258	-0.13576	-0.57402	-0.13466			-0.16846	-0.38735	0.202809	-0.26288			-0.57193	-0.89106	-0.1932	-0.30704	-0.20012	0.044727			-0.57402	-0.13466	-0.71132	-1.0636	-0.31222	-0.3725	-0.47693
	-0.65795	-1.20204	-0.24449	-0.05876	-0.48834	-0.08506			-0.12266	-0.4119	0.364489	-0.29224			-0.52718	-1.03062	-0.16539	-0.28399	-0.12818	0.12732			-0.48834	-0.08506	-0.65795	-1.03263	-0.32734	-0.41443	-0.54156
	-0.6097	-1.22943	-0.25665	-0.30393	-0.63918	-0.08263			-0.10283	-0.47035	0.314141	-0.33622			-0.48419	-1.06055	-0.1639	-0.1411	-0.18959	-0.07565			-0.63918	-0.08263	-0.6097	-1.02383	-0.30964	-0.4907	-0.59415
	-0.61379	-1.17335	-0.1647	-0.57063	-0.52767	-0.09469			-0.15794	-0.4487	0.160776	-0.21675			-0.51782	-1.10523	-0.18102	-0.08803	-0.20666	-0.08516			-0.52767	-0.09469	-0.61379	-1.1264	-0.33113	-0.3083	-0.49089
	-0.77774	-1.19572	-0.23119	-0.69734	-0.55616	-0.07254			-0.08709	-0.36023	0.132218	-0.15773			-0.56054	-1.23094	-0.2062	-0.17906	-0.15488	-0.29746			-0.55616	-0.07254	-0.77774	-1.09554	-0.35643	-0.4006	-0.56558
	-0.85758	-1.19056	-0.22457	-0.6221	-0.48661	-0.066			-0.12796	-0.38027	0.023562	-0.17656			-0.51282	-1.16278	-0.14247	-0.20632	-0.22209	-0.34013			-0.48661	-0.066	-0.85758	-0.99814	-0.26359	-0.39879	-0.54407
	-0.95951	-1.17469	-0.10459	-0.71145	-0.60859	-0.11517			-0.18609	-0.32751	-0.02737	-0.1508			-0.49708	-0.37161	-0.03533	-0.05851	-0.18561	-0.36299			-0.60859	-0.11517	-0.95951	-0.97707	-0.27112	-0.41872	-0.53959
	-0.9905	-1.14515	-0.24406	-0.69315	-0.49836	-0.13018			-0.16389	-0.46892	-0.0581	-0.21409			-0.39928	-0.37318	0.024611	-0.15138	-0.17394	-0.34191			-0.49836	-0.13018	-0.9905	-1.07197	-0.28383	-0.42052	-0.51651
	-1.018	-1.19668	-0.13308	-0.65963	-0.50914	-0.05566			-0.14152	-0.39527	0.079647	-0.30975			-0.29904	-0.41968	0.093976	-0.13149	-0.16639	-0.17132			-0.50914	-0.05566	-1.018	-0.97938	-0.32199	-0.43503	-0.4949
	-1.00274	-1.1445	-0.15609	-0.67563	-0.48521	-0.11668			-0.07345	-0.35388	0.610345	-0.29581			-0.31426	-0.33203	0.156638	-0.14845	-0.24898	-0.21478			-0.48521	-0.11668	-1.00274	-0.9038	-0.36248	-0.14245	-0.52701
	-0.98063	-1.15469	-0.27301	-0.67465	-0.42157	-0.09654			-0.08777	-0.3742	1.45195	-0.3104			-0.13801	-0.75952	0.076487	-0.22769	-0.25032	-0.10913			-0.42157	-0.09654	-0.98063	-0.98799	-0.45044	-0.33555	-0.47751
	-0.84032	-1.12916	-0.34164	-0.74667	-0.53561	-0.13536			-0.11547	-0.36252	1.27254	-0.27966			-0.15638	-1.06243	-0.04915	-0.28843	-0.22326	0.223137			-0.53561	-0.13536	-0.84032	-0.98579	-0.41301	-0.39399	-0.40422
	-0.87166	-1.17243	-0.43477	-0.65658	-0.59171	-0.09601			-0.18064	-0.42819	0.612268	-0.29523			-0.18232	-1.1559	-0.14684	-0.371	-0.17792	0.597002			-0.59171	-0.09601	-0.87166	-0.9618	-0.23171	-0.36145	-0.52328
	-0.76533	-1.06547	-0.35226	-0.59066	-0.57055	-0.10747			-0.09804	-0.45985	0.097233	-0.31461			-0.29452	-1.26982	-0.22135	-0.34865	-0.17269	0.709442			-0.57055	-0.10747	-0.76533	-0.96316	-0.27609	-0.49064	-0.48448
	-0.83307	-1.13734	-0.29277	-0.60949	-0.68634	-0.06356			-0.08531	-0.31908	-0.11398	-0.31178			-0.29874	-1.37548	-0.24911	-0.47705	-0.10318	1.1988			-0.68634	-0.06356	-0.83307	-1.01176	-0.23644	-0.43432	-0.46075
	-0.64306	-1.07935	-0.35604	-0.49679	-0.60069	-0.00512			-0.08426	-0.2774	-0.21453	-0.32511			-0.2781	-1.37264	-0.18579	-0.394	-0.09254	1.40753			-0.60069	-0.00512	-0.64306	-0.94951	-0.24203	-0.44738	-0.46687
	-0.83603	-1.0791	-0.42103	-0.40367	-0.60517	-0.14487			-0.08526	-0.40583	-0.32402	-0.2086			-0.30535	-1.36788	-0.1443	-0.30953	-0.02593	1.40619			-0.60517	-0.14487	-0.83603	-1.05433	-0.35075	-0.43672	-0.45034
	-0.82051	-1.02693	-0.37738	-0.35981	-0.61004	-0.21298			-0.11225	-0.35584	-0.33885	-0.19747			-0.26051	-1.32173	-0.24867	-0.40032	-0.08922	1.05313			-0.61004	-0.21298	-0.82051	-1.08393	-0.24337	-0.45117	-0.43527
	-0.88143	-0.96431	-0.34838	-0.40627	-0.61867	-0.15827			-0.05403	-0.42374	-0.42891	-0.211			-0.10187	-1.26405	-0.1361	-0.3091	-0.05601	0.355801			-0.61867	-0.15827	-0.88143	-1.05751	-0.34249	-0.37852	-0.48133
	-0.94911	-0.78408	-0.35047	-0.50274	-0.50388	-0.14016			-0.05963	-0.3525	-0.33908	-0.23067			-0.10323	-1.2107	-0.19697	-0.40168	-0.06207	0.046965			-0.50388	-0.14016	-0.94911	-1.01252	-0.32061	-0.4393	-0.34396
	-0.95897	0.322414	-0.33113	-0.55063	-0.70319	-0.20562			0.006609	-0.31583	-0.37134	-0.23268			-0.22585	-0.85561	-0.22371	-0.33714	-0.00756	-0.31206			-0.70319	-0.20562	-0.95897	-1.03663	-0.3527	-0.49138	-0.4184
	-0.96375	1.46786	-0.36215	-0.5753	-0.59651	-0.10758			-0.02111	-0.30442	-0.45364	-0.18091			-0.2631	0.021535	-0.20493	-0.28253	0.006258	-0.48117			-0.59651	-0.10758	-0.96375	-0.9864	-0.28322	-0.4583	-0.38921
	-0.89126	0.791082	-0.29041	-0.48544	-0.66727	-0.08696			-0.09363	-0.33393	-0.52193	-0.1528			-0.25101	1.07556	-0.15656	-0.33626	-0.02253	-0.63704			-0.66727	-0.08696	-0.89126	-0.92925	-0.36464	-0.32237	-0.39562
	-0.86207	-0.29309	-0.29337	-0.22151	-0.43078	-0.04244			-0.16675	-0.39469	-0.46998	-0.08167			-0.26872	1.08858	-0.17436	-0.22144	-0.00561	-0.77248			-0.43078	-0.04244	-0.86207	-1.00309	-0.26315	-0.41007	-0.56036
	-0.88831	-0.87481	-0.32416	0.060182	-0.56014	-0.04396			-0.02663	-0.41348	-0.55154	-0.09718			-0.23289	0.430893	-0.17336	-0.21326	-0.0817	-0.8454			-0.56014	-0.04396	-0.88831	-1.01121	-0.32512	-0.45901	-0.53738
	-0.85548	-1.00768	-0.39218	0.0948	-0.55779	-0.13923			-0.07277	-0.39482	-0.54689	-0.14311			-0.2449	-0.34271	-0.16493	-0.30762	-0.18001	-0.7717			-0.55779	-0.13923	-0.85548	-1.02953	-0.32914	-0.40263	-0.47135
	-0.84249	-1.07335	-0.36453	-0.21355	-0.53069	-0.188			-0.02892	-0.35243	-0.4913	-0.17562			-0.33822	-0.92961	-0.18745	-0.24834	-0.20653	-0.81508			-0.53069	-0.188	-0.84249	-0.98862	-0.31971	-0.47603	-0.49765
	-0.82637	-1.03987	-0.40183	-0.37231	-0.60871	-0.16826			-0.05361	-0.38349	-0.47031	-0.2697			-0.37313	-1.39179	-0.17139	-0.19481	-0.22072	-0.76532			-0.60871	-0.16826	-0.82637	-0.98026	-0.34425	-0.37155	-0.46241
	-0.83944	-1.13789	-0.4066	-0.4872	-0.50726	-0.22186			-0.07085	-0.29829	-0.46928	-0.3228			-0.39223	-1.56919	-0.15125	0.017068	-0.21131	-0.52284			-0.50726	-0.22186	-0.83944	-0.96357	-0.30437	-0.48557	-0.50765
	-0.87467	-1.16768	-0.3224	-0.49897	-0.46512	0.013972			-0.02068	-0.25849	-0.39343	-0.34766			-0.40056	-1.56355	-0.20762	-0.06645	-0.10898	-0.40124			-0.46512	0.013972	-0.87467	-0.9534	-0.26931	-0.4307	-0.41947
	-0.89706	-1.15984	-0.42691	-0.42412	-0.63625	-0.08269			-0.08394	-0.01882	-0.39714	-0.35733			-0.37894	-1.45277	-0.15934	-0.14273	-0.2635	-0.43606			-0.63625	-0.08269	-0.89706	-0.86321	-0.36495	-0.49656	-0.5833
	-0.92961	-1.16263	-0.33887	-0.5144	-0.6204	-0.03419			-0.10406	0.111233	-0.3559	-0.34927			-0.34143	-1.53674	-0.22328	-0.21989	-0.2486	-0.36237			-0.6204	-0.03419	-0.92961	-0.86232	-0.32899	-0.29771	-0.5799
	-0.89673	-1.15106	-0.33998	-0.52553	-0.59217	-0.11114			-0.10975	0.058108	-0.35702	-0.3261			-0.18989	-1.37459	-0.21687	-0.27357	-0.23008	-0.56134			-0.59217	-0.11114	-0.89673	-0.87344	-0.33843	-0.26898	-0.51698
	-0.86276	-1.02999	-0.36107	-0.37347	-0.84254	-0.1126			-0.08525	-0.1129	-0.37945	-0.23055			-0.232	-0.5352	-0.18086	-0.39294	-0.14408	-0.56488			-0.84254	-0.1126	-0.86276	-1.03858	-0.29661	-0.14216	-0.5159
	-0.83234	-1.01224	-0.4464	-0.13592	-0.72595	-0.15762			-0.08669	-0.13656	-0.40889	-0.31297			-0.38202	-0.16133	-0.21829	-0.37456	-0.19403	-0.56675			-0.72595	-0.15762	-0.83234	-0.8863	-0.20972	-0.09835	-0.53013
	-0.62409	-1.069	-0.37362	-0.05353	-0.72008	-0.10923			-0.15846	-0.26576	-0.4206	-0.20317			-0.28756	0.89662	-0.18958	-0.35267	-0.25124	-0.38334			-0.72008	-0.10923	-0.62409	-0.94486	-0.26167	-0.16189	-0.51471
	-0.54944	-1.23229	-0.4048	-0.26948	-0.71819	-0.05107			-0.11399	-0.26107	-0.47895	-0.36736			-0.1331	0.490875	-0.1953	-0.34744	-0.25116	-0.42327			-0.71819	-0.05107	-0.54944	-1.0092	-0.37074	-0.18478	-0.45565
	-0.58378	-1.24027	-0.24456	-0.30496	-0.66791	-0.06906			-0.06198	-0.39913	-0.47196	-0.32492			-0.09735	0.378394	-0.1376	-0.31013	-0.19236	-0.43592			-0.66791	-0.06906	-0.58378	-0.99389	-0.29362	-0.4368	-0.50127
	-0.76325	-1.28521	-0.41378	-0.43111	-0.72456	-0.11411			-0.05715	-0.39589	-0.50413	-0.36248			0.026969	-0.04251	-0.01556	-0.3122	-0.21829	-0.47529			-0.72456	-0.11411	-0.76325	-0.94813	-0.33941	-0.38119	-0.48055
	-0.83083	-1.29901	-0.34834	-0.54532	-0.7225	-0.12471			-0.07848	-0.37674	-0.47588	-0.35608			0.208437	-0.36313	-0.09159	-0.18244	-0.18119	-0.54424			-0.7225	-0.12471	-0.83083	-0.97612	-0.28722	-0.3836	-0.47565
	-0.90522	-1.28025	-0.27552	-0.601	-0.63205	-0.1319			-0.08648	-0.36071	-0.51081	-0.14371			0.402652	-1.00438	-0.13484	-0.24668	-0.19314	-0.66925			-0.63205	-0.1319	-0.90522	-0.95892	-0.34497	-0.43141	-0.4384
	-0.94575	-1.26876	-0.29277	-0.56926	-0.66134	-0.16305			-0.22937	-0.3655	-0.48551	-0.1163			0.332789	-1.26069	-0.15971	-0.2349	-0.13006	-0.64654			-0.66134	-0.16305	-0.94575	-1.11562	-0.38038	-0.43267	-0.42279
	-0.93726	-1.24727	-0.33243	-0.52729	-0.67368	-0.15631			-0.12321	-0.30902	-0.45552	0.011936			0.243896	-1.21199	-0.17863	-0.28825	-0.23491	-0.52847			-0.67368	-0.15631	-0.93726	-0.98932	-0.387	-0.5173	-0.42519
	-0.85618	-1.18761	-0.39442	-0.49591	-0.84006	-0.19972			-0.17282	-0.27186	-0.43179	-0.14918			-0.01147	-1.38138	-0.10367	-0.25251	-0.15918	-0.39455			-0.84006	-0.19972	-0.85618	-1.04974	-0.31667	-0.55344	-0.36873
	-0.83059	-1.22868	-0.3441	-0.5428	-0.61321	-0.22079			-0.16324	-0.28952	-0.46041	-0.3001			-0.17118	-1.07689	-0.2008	-0.25475	-0.13402	-0.22776			-0.61321	-0.22079	-0.83059	-0.87882	-0.28671	-0.48775	-0.37975
	-0.82411	-1.18338	-0.39595	-0.47415	-0.63728	-0.18377			-0.08235	-0.23882	-0.34873	-0.289			-0.25748	-0.95814	-0.16229	-0.17198	-0.16225	-0.11512			-0.63728	-0.18377	-0.82411	-0.93475	-0.33161	-0.47833	-0.40802
	-0.83197	-1.1542	-0.28284	-0.4537	-0.65162	-0.09412			-0.11881	-0.27023	-0.45158	-0.3421			-0.39204	-1.0694	-0.14233	-0.27501	-0.24086	-0.12058			-0.65162	-0.09412	-0.83197	-0.89953	-0.34473	-0.49551	-0.38101
	-0.78922	-1.22266	-0.36596	-0.27861	-0.59663	-0.23387			-0.14744	-0.32169	-0.40016	-0.34211			-0.36748	-0.79998	-0.19189	-0.25278	-0.08511	-0.12429			-0.59663	-0.23387	-0.78922	-0.91265	-0.3287	-0.39573	-0.41969
	-0.85214	-1.24178	-0.39111	-0.19089	-0.63533	-0.17084			-0.2179	-0.33054	-0.41656	-0.37172			-0.5514	-0.4396	-0.17279	-0.08368	-0.0481	0.049364			-0.63533	-0.17084	-0.85214	-1.07641	-0.39764	-0.48341	-0.36269
	-0.80099	-1.15518	-0.52142	-0.27169	-0.61087	-0.09652			-0.14143	-0.33357	-0.44448	-0.35756			-0.53816	-0.19188	-0.10537	-0.13943	-0.27389	-0.13051			-0.61087	-0.09652	-0.80099	-1.02589	-0.44303	-0.51027	-0.34868
	-0.79293	-1.21213	-0.50602	-0.36647	-0.75465	-0.18407			-0.16406	-0.27318	-0.40952	-0.41611			-0.44072	-0.36386	-0.05929	-0.24962	-0.11913	-0.09817			-0.75465	-0.18407	-0.79293	-1.00359	-0.34404	-0.4403	-0.4312
	-0.73003	-1.18294	-0.52159	-0.42067	-0.74684	-0.20398			-0.09824	-0.38446	-0.40816	-0.34495			-0.47768	-0.1601	-0.16758	-0.29543	-0.05315	-0.0423			-0.74684	-0.20398	-0.73003	-1.06032	-0.40786	-0.4367	-0.34683
	-0.77485	-1.13759	-0.40983	-0.31878	-0.69707	-0.23008			-0.24566	-0.39699	-0.41167	-0.42064			-0.53134	0.18312	-0.07961	-0.4042	-0.15866	-0.01883			-0.69707	-0.23008	-0.77485	-1.00016	-0.3881	-0.53268	-0.50277
	-0.78353	-1.17462	-0.35862	0.059958	-0.72487	-0.14535			-0.0997	-0.39295	-0.29444	-0.42258			-0.50046	0.30935	-0.16212	-0.45658	-0.21981	0.115269			-0.72487	-0.14535	-0.78353	-0.90234	-0.18644	-0.47756	-0.4885
	-0.79664	-1.07847	-0.28659	-0.04537	-0.70659	-0.18816			-0.21941	-0.4191	-0.3803	-0.45643			-0.49956	-0.32355	-0.16087	-0.36393	-0.09117	0.10986			-0.70659	-0.18816	-0.79664	-1.14835	-0.34315	-0.43649	-0.51728
	-0.80669	-1.19006	-0.37639	-0.36706	-0.78789	-0.16268			-0.17786	-0.36365	-0.34863	-0.36084			-0.44927	-0.62957	-0.12923	-0.36839	-0.09353	0.022121			-0.78789	-0.16268	-0.80669	-1.047	-0.25922	-0.46611	-0.46127
	-0.80868	-1.182	-0.30325	-0.54218	-0.79642	-0.15417			-0.1491	-0.37691	-0.26804	-0.15431			-0.29145	-0.99077	-0.15817	-0.27637	-0.08201	-0.20571			-0.79642	-0.15417	-0.80868	-1.0458	-0.24897	-0.41873	-0.49937
	-0.78079	-1.20197	-0.28918	-0.65353	-0.70904	-0.21937			-0.14347	-0.37012	-0.27107	0.342414			-0.23748	-1.05551	-0.13551	-0.27938	0.01438	-0.33081			-0.70904	-0.21937	-0.78079	-0.99098	-0.38121	-0.40438	-0.52741
	-0.76818	-1.22211	-0.33622	-0.70592	-0.78839	-0.24231			-0.12858	-0.33732	-0.32156	1.51026			-0.19602	-1.10166	-0.13114	-0.28109	-0.05793	-0.24868			-0.78839	-0.24231	-0.76818	-1.06517	-0.35066	-0.43616	-0.4696
	-0.73489	-1.23999	-0.27366	-0.74146	-0.73116	-0.19904			-0.12046	-0.33171	-0.2908	1.28588			-0.23829	-1.16092	-0.08809	-0.10746	-0.13165	0.099333			-0.73116	-0.19904	-0.73489	-1.05993	-0.33389	-0.47292	-0.53523
	-0.39294	-1.11401	-0.18604	-0.73487	-0.7195	-0.0766			-0.07627	-0.31542	-0.297	0.489073			-0.27212	-1.30069	-0.15577	0.007378	-0.11403	0.587305			-0.7195	-0.0766	-0.39294	-0.99203	-0.30788	-0.47399	-0.50353
	-0.40952	-1.10766	-0.17644	-0.74069	-0.66527	-0.18499			-0.08176	-0.4404	-0.3725	0.071474			-0.13108	-1.3373	-0.14362	0.162971	-0.18683	1.67327			-0.66527	-0.18499	-0.40952	-0.95538	-0.35115	-0.4773	-0.54116
	-0.11061	-1.2008	-0.0879	-0.71773	-0.60593	-0.23843			-0.05669	-0.36598	-0.28192	-0.14949			-0.12262	-0.27612	-0.13886	0.384899	-0.21847	2.07978			-0.60593	-0.23843	-0.11061	-1.12466	-0.40033	-0.50613	-0.50874
	-0.44312	-1.17142	0.018196	-0.60527	-0.80069	-0.22534			0.127054	-0.32052	-0.29587	-0.3356			-0.07718	-0.0379	-0.05814	0.185963	-0.12827	1.32634			-0.80069	-0.22534	-0.44312	-0.88606	-0.33834	-0.5357	-0.54183
	-0.66956	-1.15665	-0.00037	-0.47606	-0.69056	-0.15896			0.093768	-0.41126	-0.31058	-0.4073			0.081187	-0.30783	-0.05838	-0.11597	-0.20647	0.473178			-0.69056	-0.15896	-0.66956	-1.01184	-0.44386	-0.4563	-0.50566
	-0.74364	-1.11643	-0.00186	-0.22956	-0.71406	-0.27269			0.234768	-0.36595	-0.34042	-0.47254			0.009919	-0.78516	-0.04278	-0.38456	-0.19717	0.093445			-0.71406	-0.27269	-0.74364	-0.94713	-0.25625	-0.47528	-0.5571
	-0.8163	-1.11163	0.012301	-0.39352	-0.5502	-0.18664			0.03219	-0.36845	-0.34446	-0.34894			0.077077	-1.03783	-0.05053	-0.36472	-0.12144	0.150906			-0.5502	-0.18664	-0.8163	-0.9146	-0.34964	-0.535	-0.52864
	-0.86289	-1.11079	0.04647	-0.4543	-0.64263	-0.18228			0.008541	-0.31328	-0.27539	-0.49094			0.165135	-1.41551	-0.08308	-0.36042	-0.11461	0.340925			-0.64263	-0.18228	-0.86289	-1.00821	-0.34258	-0.53437	-0.56982
	-0.88457	-1.14325	-0.03689	-0.54896	-0.65698	-0.1887			-0.05446	-0.27079	-0.26346	-0.49393			0.113885	-1.50529	-0.14171	-0.40118	-0.12428	0.256454			-0.65698	-0.1887	-0.88457	-0.96558	-0.34896	-0.36257	-0.5034
	-0.91467	-1.21059	0.028565	-0.55167	-0.67993	-0.19841			-0.12133	-0.37491	-0.25911	-0.48179			0.148527	-1.22559	-0.09798	-0.39835	-0.20758	-0.11729			-0.67993	-0.19841	-0.91467	-0.99131	-0.35217	-0.48076	-0.39181
	-0.93094	-1.1192	-0.07038	-0.63141	-0.50113	-0.2254			-0.17548	-0.32433	-0.14739	-0.46642			0.037059	-0.6636	-0.11295	-0.33208	-0.16427	-0.26173			-0.50113	-0.2254	-0.93094	-0.95582	-0.41618	-0.43814	-0.36179
	-0.83227	-1.14227	-0.0023	-0.66032	-0.6072	-0.21435			-0.17368	-0.22052	-0.22471	-0.5186			0.038719	-0.69378	-0.13415	-0.37783	-0.22766	-0.18774			-0.6072	-0.21435	-0.83227	-1.00176	-0.41427	-0.50646	-0.37681
	-0.90733	-1.02805	-0.03131	-0.65273	-0.56293	-0.11939			-0.15097	-0.26435	-0.31796	-0.54115			-0.03643	-0.67058	-0.12117	-0.32435	-0.30934	-0.22141			-0.56293	-0.11939	-0.90733	-1.02133	-0.41098	-0.45177	-0.43084
	-0.94741	-1.11991	-0.02906	-0.60411	-0.61276	-0.255			-0.09388	-0.24227	-0.34352	-0.39214			-0.1815	-0.64108	-0.07016	-0.34272	-0.23546	-0.10514			-0.61276	-0.255	-0.94741	-0.88927	-0.41496	-0.47664	-0.41377
	-0.85517	-0.94195	-0.01418	-0.70738	-0.6171	-0.21879			-0.14753	-0.2352	-0.35897	-0.4479			-0.0419	-0.7088	-0.11767	-0.24722	-0.24909	0.151066			-0.6171	-0.21879	-0.85517	-1.05681	-0.37533	-0.54318	-0.52119
	-0.96363	-0.65578	-0.01409	-0.69939	-0.63799	-0.29092			-0.1852	-0.19603	-0.33476	-0.50108			-0.10919	-1.41745	-0.15379	-0.34951	-0.23552	0.303687			-0.63799	-0.29092	-0.96363	-0.90973	-0.45817	-0.47531	-0.55177
	-0.87347	-0.36873	-0.04909	-0.66672	-0.50368	-0.22396			-0.13203	-0.28683	-0.33202	-0.46627			-0.09658	-1.46756	-0.08372	-0.33373	-0.2615	0.499086			-0.50368	-0.22396	-0.87347	-0.97265	-0.38482	-0.54575	-0.57641
	-0.79707	-0.42141	-0.10269	-0.65883	-0.6153	-0.24256			-0.1063	-0.29249	-0.21232	-0.46391			-0.09984	-1.62454	-0.09987	-0.32105	-0.25856	0.418165			-0.6153	-0.24256	-0.79707	-0.79247	-0.43457	-0.43096	-0.55708
	-0.82856	-0.72444	-0.1287	-0.62225	-0.58434	-0.18744			-0.07045	-0.37933	-0.26635	-0.40822			-0.15569	-1.40499	-0.14369	-0.37511	-0.18112	0.099779			-0.58434	-0.18744	-0.82856	-0.79724	-0.48471	-0.46736	-0.50881
	-0.8318	-0.9878	-0.18912	-0.55915	-0.5195	-0.15795			-0.04122	-0.34142	-0.20836	-0.38806			-0.19841	-1.20246	-0.03192	-0.33992	-0.23647	-0.25233			-0.5195	-0.15795	-0.8318	-0.86512	-0.37358	-0.46465	-0.60972
	-0.81929	-0.99753	-0.1411	-0.54259	-0.61652	-0.17278			-0.07354	-0.3693	-0.12911	-0.39903			-0.13285	-0.4817	-0.04432	-0.31571	-0.15498	-0.39649			-0.61652	-0.17278	-0.81929	-0.73764	-0.44965	-0.47005	-0.55241
	-0.8515	-1.16356	-0.09452	-0.53136	-0.72253	-0.22517			-0.05309	-0.35571	-0.11989	-0.43528			-0.25873	-0.43349	-0.22556	-0.30494	-0.19947	-0.46756			-0.72253	-0.22517	-0.8515	-0.87107	-0.37316	-0.38223	-0.48957
	-0.84562	-1.202	-0.04389	-0.54819	-0.65812	-0.19408			-0.08639	-0.31511	-0.26187	-0.46727			-0.28521	-0.25607	-0.15728	-0.29566	-0.26519	-0.49562			-0.65812	-0.19408	-0.84562	-0.9252	-0.37558	-0.45158	-0.5522
	-0.85717	-1.27672	-0.02132	-0.56382	-0.55578	-0.1779			-0.0954	-0.36217	-0.33861	-0.43111			-0.28092	-0.27685	-0.11623	-0.40101	-0.19354	-0.55853			-0.55578	-0.1779	-0.85717	-0.93149	-0.34236	-0.46803	-0.58446
	-0.80014	-1.17873	-0.05541	-0.63407	-0.64581	-0.18705			-0.06746	-0.337	-0.36054	-0.31944			-0.33924	-0.53704	-0.11544	-0.51197	-0.24788	-0.59712			-0.64581	-0.18705	-0.80014	-0.94032	-0.36318	-0.43404	-0.45774
	-0.73802	-1.09703	-0.04354	-0.58938	-0.45035	-0.13771			-0.11216	-0.33192	-0.32076	-0.35101			-0.33327	-1.06638	-0.16715	-0.27656	-0.23037	-0.59503			-0.45035	-0.13771	-0.73802	-0.91464	-0.28562	-0.5062	-0.5512
	-0.7546	-1.16033	0.000911	-0.56572	-0.57431	-0.15479			-0.09803	-0.34626	-0.31207	-0.3872			-0.39665	-0.81869	-0.02126	-0.26403	-0.05839	-0.55354			-0.57431	-0.15479	-0.7546	-0.96183	-0.37277	-0.44344	-0.52249
	-0.5172	-1.15085	0.079186	-0.60611	-0.4974	-0.07826			-0.023	-0.21116	-0.37619	-0.45582			-0.45599	-0.60061	-0.19066	-0.30129	0.179298	-0.33542			-0.4974	-0.07826	-0.5172	-1.00696	-0.34433	-0.39697	-0.53844
	-0.35429	-1.14971	0.22232	-0.60927	-0.61534	-0.23391			-0.10981	-0.15302	-0.30164	-0.4866			-0.38686	-0.72417	-0.06215	-0.28403	0.329254	-0.17943			-0.61534	-0.23391	-0.35429	-0.88394	-0.39106	-0.4849	-0.54611
	-0.57196	-1.10172	0.096524	-0.56568	-0.64256	-0.22539			0.016822	-0.14482	-0.29651	-0.54526			-0.33913	-0.84412	-0.21585	-0.23943	0.397288	-0.17805			-0.64256	-0.22539	-0.57196	-1.03701	-0.32437	-0.41347	-0.45735
	-0.78676	-1.16188	0.050838	-0.51951	-0.67981	-0.20559			-0.00929	-0.2097	-0.30752	-0.48144			-0.33843	-0.92834	-0.18852	-0.27683	-0.00477	-0.22357			-0.67981	-0.20559	-0.78676	-0.96274	-0.41833	-0.52833	-0.52856
	-0.91823	-1.28126	0.121633	-0.5181	-0.64363	-0.16989			-0.05017	-0.0861	-0.34754	-0.4742			-0.29408	-0.99281	-0.16456	-0.33744	-0.14579	-0.51347			-0.64363	-0.16989	-0.91823	-0.87827	-0.35808	-0.39544	-0.50663
	-1.07325	-1.21029	0.163899	-0.42994	-0.68146	-0.22248			-0.11406	-0.1139	-0.38419	-0.46219			-0.17537	-0.62307	-0.17995	-0.36901	-0.3337	-0.72066			-0.68146	-0.22248	-1.07325	-0.83469	-0.38123	-0.31261	-0.54169
	-0.9466	-1.1684	0.148762	-0.39512	-0.71971	-0.16138			-0.06509	-0.23127	-0.309	-0.35359			0.023067	-0.5188	-0.13726	-0.41868	-0.20111	-0.87091			-0.71971	-0.16138	-0.9466	-0.84056	-0.2987	-0.43917	-0.53348
	-1.00614	-1.11051	0.142956	-0.45903	-0.61391	-0.22719			-0.11499	-0.22081	-0.31924	-0.33223			0.147627	0.336159	-0.08763	-0.4636	-0.24139	-0.81503			-0.61391	-0.22719	-1.00614	-0.94672	-0.2932	-0.37468	-0.56195
	-0.9897	-0.94182	0.093328	-0.48677	-0.52791	-0.16289			-0.16133	-0.28525	-0.24808	-0.36629			0.134614	0.192488	-0.16518	-0.46316	-0.24904	-0.74874			-0.52791	-0.16289	-0.9897	-0.95613	-0.29209	-0.48159	-0.56164
	-0.94109	-0.90741	0.048384	-0.53584	-0.5462	-0.1929			-0.0412	-0.31864	-0.27679	-0.40031			-0.01217	0.216127	-0.12561	-0.40709	-0.27721	-0.74576			-0.5462	-0.1929	-0.94109	-0.99219	-0.33481	-0.45216	-0.50625
	-0.8775	-0.85642	-0.02339	-0.53375	-0.55418	-0.12537			-0.09291	-0.15884	-0.24735	-0.3735			-0.19868	-0.3706	-0.06429	-0.26672	-0.35659	-0.70518			-0.55418	-0.12537	-0.8775	-0.99743	-0.33666	-0.46486	-0.55551
	-0.85495	-0.95727	-0.05271	-0.44789	-0.70549	-0.20948			-0.05622	-0.07986	-0.33507	-0.37511			-0.27561	-0.78449	-0.17956	-0.27593	-0.22804	-0.85746			-0.70549	-0.20948	-0.85495	-1.00126	-0.3964	-0.35911	-0.44081
	-0.81021	-1.03106	-0.20314	-0.33135	-0.72726	-0.18835			-0.05769	-0.10651	-0.19062	-0.34162			-0.32274	-1.08422	-0.12818	-0.1032	-0.32068	-0.85932			-0.72726	-0.18835	-0.81021	-1.02163	-0.33677	-0.40917	-0.39323
	-0.79629	-1.13349	-0.18154	-0.3332	-0.81125	-0.20866			-0.06617	-0.13759	-0.23778	-0.30182			-0.31909	-1.28939	-0.03914	-0.17479	-0.28644	-0.93301			-0.81125	-0.20866	-0.79629	-1.05432	-0.31316	-0.38204	-0.35465
	-0.82192	-1.09155	-0.0987	-0.41687	-0.65693	-0.1375			-0.0235	-0.24482	-0.12683	-0.4026			-0.40159	-1.23476	-0.09407	-0.04896	-0.28818	-0.9343			-0.65693	-0.1375	-0.82192	-0.91883	-0.38406	-0.33179	-0.29853
	-0.74515	-1.09481	-0.15327	-0.41554	-0.75292	-0.16387			-0.03447	-0.24068	-0.21672	-0.41911			-0.43983	-1.10275	-0.10131	-0.15499	-0.36218	-0.83762			-0.75292	-0.16387	-0.74515	-1.0869	-0.30829	-0.2241	-0.30648
	-0.78533	-1.12045	-0.21254	-0.52451	-0.65224	-0.18073			-0.05898	-0.25529	-0.1635	-0.29086			-0.43061	-0.9448	-0.11963	-0.22488	-0.30645	-0.95739			-0.65224	-0.18073	-0.78533	-0.98225	-0.3144	-0.2039	-0.30778
	-0.83516	-1.10774	-0.18646	-0.53861	-0.54639	-0.17254			-0.02611	-0.34788	-0.13424	-0.23296			-0.45786	-0.86163	0.050303	-0.17018	-0.23594	-0.98802			-0.54639	-0.17254	-0.83516	-0.95953	-0.27729	-0.2045	-0.21707
	-0.88449	-1.14972	-0.1676	-0.29508	-0.51505	-0.13076			-0.02865	-0.39563	-0.1539	-0.30692			-0.53062	-0.93205	0.00586	-0.31342	-0.27248	-0.97653			-0.51505	-0.13076	-0.88449	-0.96839	-0.35529	-0.23562	-0.16998
	-0.79389	-1.17054	-0.11714	-0.23119	-0.56725	-0.24159			0.009676	-0.34659	-0.09339	-0.28533			-0.48124	-0.75234	-0.08537	-0.40952	-0.36177	-0.99782			-0.56725	-0.24159	-0.79389	-1.05744	-0.34332	-0.34784	-0.24033
	-0.86657	-1.11724	-0.15377	-0.17663	-0.48737	-0.25513			-0.04587	-0.36888	-0.08007	-0.28781			-0.52862	-0.23422	-0.14349	-0.41082	-0.2637	-1.01114			-0.48737	-0.25513	-0.86657	-0.90452	-0.315	-0.36796	-0.24893
	-0.84689	-0.99181	-0.24098	-0.40493	-0.50996	-0.19754			-0.10177	-0.40698	0.081246	-0.26317			-0.46943	0.208081	-0.12578	-0.2925	-0.27892	-1.02067			-0.50996	-0.19754	-0.84689	-1.0722	-0.30028	-0.52921	-0.15914
	-0.80216	-0.80791	-0.16858	-0.50848	-0.51553	-0.09036			-0.02862	-0.39074	0.209382	-0.2208			-0.56071	1.83291	-0.22433	-0.44577	-0.36701	-0.96467			-0.51553	-0.09036	-0.80216	-0.95019	-0.26314	-0.54794	-0.01886
	-0.80995	-0.24364	-0.17222	-0.61168	-0.57838	-0.1707			-0.08968	-0.41798	0.34429	-0.27566			-0.48699	2.21121	-0.10566	-0.30663	-0.30833	-0.82175			-0.57838	-0.1707	-0.80995	-1.02187	-0.23352	-0.57799	0.230768
	-0.8515	0.487692	-0.18071	-0.55866	-0.58757	-0.17748			-0.05232	-0.40926	0.669856	-0.20902			-0.51784	2.26128	-0.18342	-0.38572	-0.18537	-0.71048			-0.58757	-0.17748	-0.8515	-0.96159	-0.43888	-0.59747	0.363884
	-0.85107	0.882999	-0.23938	-0.7077	-0.6313	-0.20385			-0.04752	-0.41697	1.06272	-0.27398			-0.45151	1.47877	-0.14447	-0.2573	-0.1899	-0.69886			-0.6313	-0.20385	-0.85107	-0.93243	-0.29587	-0.59423	0.251523
	-0.83319	0.071286	-0.32016	-0.68193	-0.50628	-0.10947			-0.026	-0.35208	1.13973	-0.28808			-0.3968	0.745505	-0.14934	-0.32037	-0.22996	-0.57876			-0.50628	-0.10947	-0.83319	-0.91299	-0.35875	-0.54746	-0.05686
	-0.84355	-0.69555	-0.20343	-0.6803	-0.47423	-0.17249			0.105921	-0.414	0.630742	-0.34001			-0.30965	0.216439	-0.13388	-0.33289	-0.27871	-0.50658			-0.47423	-0.17249	-0.84355	-1.01972	-0.35095	-0.50792	-0.29449
	-0.81587	-1.15358	-0.15582	-0.70297	-0.48209	-0.11125			0.01773	-0.41842	0.227813	-0.19777			-0.12581	0.045051	-0.1728	-0.2217	-0.34308	-0.50437			-0.48209	-0.11125	-0.81587	-0.91761	-0.26549	-0.34634	-0.34628
	-0.85614	-1.26344	-0.21311	-0.64957	-0.50753	-0.09891			0.013315	-0.47486	-0.00095	-0.27655			-0.09564	-0.13336	-0.12165	-0.16665	-0.31984	-0.54343			-0.50753	-0.09891	-0.85614	-0.93068	-0.38741	-0.40082	-0.4307
	-0.79389	-1.22842	-0.25074	-0.62461	-0.66503	-0.16923			-0.04799	-0.37963	-0.1849	-0.2056			-0.02273	0.330473	-0.1177	-0.20634	-0.1945	-0.43793			-0.66503	-0.16923	-0.79389	-1.01298	-0.3339	-0.41976	-0.44258
	-0.83098	-1.27016	-0.32793	-0.61986	-0.60296	-0.12047			-0.05092	-0.38815	-0.21139	-0.21815			-0.1445	0.189278	-0.03655	-0.35069	-0.25652	-0.35047			-0.60296	-0.12047	-0.83098	-1.05827	-0.20387	-0.33656	-0.46189
	-0.78687	-1.24322	-0.28919	-0.55687	-0.55819	-0.09832			0.026746	-0.389	-0.13615	-0.26565			-0.18838	-0.13285	-0.07879	-0.42483	-0.27668	-0.11808			-0.55819	-0.09832	-0.78687	-1.05944	-0.29728	-0.37404	-0.42689
	-0.81721	-1.06227	-0.28183	-0.47587	-0.4356	-0.20199			0.010355	-0.33999	-0.05454	-0.15852			-0.15816	-0.2437	-0.13596	-0.41419	-0.2826	0.09397			-0.4356	-0.20199	-0.81721	-1.0481	-0.26342	-0.43253	-0.4177
	-0.6992	-1.02311	-0.27978	-0.54289	-0.40003	-0.15562			-0.00607	-0.38075	0.008989	-0.29605			-0.17279	-0.47185	-0.0653	-0.45106	-0.29281	0.321168			-0.40003	-0.15562	-0.6992	-1.08553	-0.21229	-0.34981	-0.38822
	-0.59359	-0.94347	-0.26707	-0.53108	-0.49689	-0.18825			0.024949	-0.33875	-0.12436	-0.31108			-0.22314	-0.37711	-0.10418	-0.34331	-0.2368	0.467909			-0.49689	-0.18825	-0.59359	-0.96758	-0.32858	-0.43876	-0.25762
	0.07501	-0.54874	-0.32469	-0.52953	-0.47992	-0.10021			0.001937	-0.25238	-0.27314	-0.25975			-0.03028	-0.35625	-0.04323	-0.38113	-0.23187	0.496485			-0.47992	-0.10021	0.07501	-1.06858	-0.2678	-0.45582	-0.41522
	0.842716	-0.52368	-0.42828	-0.58102	-0.38809	-0.15188			-0.04264	-0.11116	-0.34609	-0.20997			0.060257	-0.38227	0.149998	-0.40859	-0.35152	0.358446			-0.38809	-0.15188	0.842716	-0.99083	-0.2351	-0.48923	-0.39997
	0.462758	-0.41428	-0.39219	-0.6182	-0.48589	-0.14067			-0.06031	0.047086	-0.31857	-0.23416			0.118629	-0.36615	0.263578	-0.39357	-0.26786	-0.21249			-0.48589	-0.14067	0.462758	-1.02933	-0.18951	-0.55176	-0.4235
	-0.2339	0.196386	-0.3994	-0.45062	-0.39359	-0.15504			-0.02565	0.066134	-0.30143	-0.2117			0.106386	-0.33611	0.201958	-0.3529	-0.23475	-0.28947			-0.39359	-0.15504	-0.2339	-1.06403	-0.27688	-0.46515	-0.54263
	-0.55134	0.614582	-0.32819	-0.37676	-0.58281	-0.1956			-0.04304	-0.00873	-0.34982	-0.17536			-0.0505	-0.46427	0.038519	-0.30129	-0.29404	-0.29294			-0.58281	-0.1956	-0.55134	-1.05557	-0.22236	-0.55226	-0.51346
	-0.73435	0.446438	-0.30885	-0.39268	-0.52799	-0.11751			-0.01112	-0.05439	-0.37915	-0.206			-0.08482	0.033118	-0.00219	-0.33632	-0.21098	-0.25199			-0.52799	-0.11751	-0.73435	-1.05648	-0.37714	-0.58463	-0.55706
	-0.84009	-0.49077	-0.3757	-0.52067	-0.58085	-0.12302			-0.00594	0.012706	-0.43468	-0.28076			-0.06054	-0.00262	-0.02277	-0.22453	-0.3464	-0.19713			-0.58085	-0.12302	-0.84009	-0.78559	-0.3077	-0.55684	-0.52822
	-0.88208	-1.0881	-0.34952	-0.56857	-0.4783	-0.21165			-0.07355	0.249965	-0.45225	-0.25871			-0.04621	0.920274	-0.10801	-0.22397	-0.33671	0.086228			-0.4783	-0.21165	-0.88208	-0.92038	-0.31785	-0.46673	-0.5096
	-0.93515	-1.25874	-0.28497	-0.59926	-0.5168	-0.18365			-0.00284	0.400134	-0.38546	-0.2556			0.03694	0.761665	-0.11486	-0.26716	-0.22859	0.481529			-0.5168	-0.18365	-0.93515	-0.89019	-0.27698	-0.57219	-0.54245
	-0.97009	-1.35063	-0.39753	-0.69174	-0.50483	-0.20357			-0.01909	0.229361	-0.40278	-0.15182			-0.0296	0.528461	-0.13944	-0.23385	-0.20996	1.04204			-0.50483	-0.20357	-0.97009	-0.92109	-0.29138	-0.49211	-0.57804
	-0.92295	-1.29594	-0.32489	-0.66456	-0.47739	-0.11855			0.005542	-0.05885	-0.4228	-0.17399			-0.0341	-0.24265	-0.12313	-0.26914	-0.09606	1.84276			-0.47739	-0.11855	-0.92295	-0.92339	-0.27406	-0.54909	-0.58702
	-0.88556	-1.12453	-0.30238	-0.59153	-0.55905	-0.17704			0.021677	-0.21866	-0.40109	-0.12421			-0.06794	-0.78141	-0.06905	-0.32291	-0.15537	3.05664			-0.55905	-0.17704	-0.88556	-0.93835	-0.26118	-0.58062	-0.65293
	-0.88178	-0.75722	-0.2273	-0.57934	-0.52141	-0.23135			-0.01445	-0.19696	-0.35195	-0.16012			-0.14158	-1.00799	-0.1225	-0.3379	-0.20503	3.33078			-0.52141	-0.23135	-0.88178	-0.97809	-0.29859	-0.5417	-0.64406
	-0.88108	-0.661	-0.26074	-0.40245	-0.47118	-0.19586			0.123822	-0.32793	-0.35823	-0.18135			-0.16536	-1.06786	-0.19839	-0.25388	-0.22211	2.35172			-0.47118	-0.19586	-0.88108	-1.05063	-0.28893	-0.60331	-0.61789
	-0.94402	-0.94587	-0.17595	-0.40102	-0.62645	-0.16196			0.273601	-0.30222	-0.31102	-0.23645			-0.19316	-1.11358	0.004807	-0.26556	-0.20974	1.454			-0.62645	-0.16196	-0.94402	-0.96487	-0.28605	-0.54782	-0.62017
	-0.8739	-1.1941	-0.19195	-0.42137	-0.39785	-0.19404			0.587065	-0.27328	-0.26586	-0.1557			-0.16969	-1.14509	0.18815	-0.03204	-0.28185	0.800503			-0.39785	-0.19404	-0.8739	-0.99816	-0.28029	-0.51636	-0.65456
	-0.85092	-1.26196	-0.13729	-0.36732	-0.53835	-0.10824			0.565382	-0.34181	-0.27829	-0.14544			-0.31158	-1.163	0.075448	0.069756	-0.26327	0.170641			-0.53835	-0.10824	-0.85092	-1.02771	-0.28852	-0.55229	-0.67961
	-0.81655	-1.32418	-0.25715	-0.23559	-0.52743	-0.16551			0.201155	-0.23988	-0.27266	-0.14891			-0.31708	-1.30246	0.06692	0.129132	-0.22619	-0.14699			-0.52743	-0.16551	-0.81655	-1.0421	-0.20253	-0.39995	-0.66838
	-0.90429	-1.39719	-0.21039	-0.29432	-0.45172	-0.15747			-0.01995	-0.12661	-0.32317	-0.1793			-0.30745	-1.09841	-0.01511	-0.21684	-0.21839	-0.26538			-0.45172	-0.15747	-0.90429	-1.04261	-0.32646	-0.55794	-0.61863
	-0.85096	-1.32086	-0.26614	-0.41937	-0.59438	-0.02683			-0.07352	-0.08891	-0.29335	-0.21099			-0.16075	-1.02142	-0.06413	-0.20652	-0.22921	-0.54801			-0.59438	-0.02683	-0.85096	-1.03034	-0.31602	-0.49302	-0.66456
	-0.80457	-1.35766	-0.29237	-0.52289	-0.54244	-0.12407			-0.13878	-0.03243	-0.33099	-0.20154			-0.13237	-0.98705	-0.11152	-0.30231	-0.25184	-0.63711			-0.54244	-0.12407	-0.80457	-1.03221	-0.22543	-0.56039	-0.57699
	-0.86108	-1.42378	-0.31094	-0.5439	-0.4294	-0.12402			-0.10222	-0.21488	-0.31536	-0.26065			-0.02769	-0.94476	-0.16552	-0.37829	-0.27831	-0.83942			-0.4294	-0.12402	-0.86108	-1.04946	-0.24684	-0.39195	-0.64666
	-0.8616	-1.38536	-0.27961	-0.60927	-0.54162	-0.12181			-0.1615	-0.14753	-0.2444	-0.24003			0.004019	-0.34991	-0.11786	-0.34607	-0.24969	-0.92922			-0.54162	-0.12181	-0.8616	-0.98809	-0.26694	-0.46109	-0.64622
	-0.78416	-1.35531	-0.26174	-0.56179	-0.47085	-0.04284			-0.15554	-0.03895	-0.15068	-0.20993			-0.07574	-0.00444	-0.09912	-0.39945	-0.36238	-1.06929			-0.47085	-0.04284	-0.78416	-1.00782	-0.29968	-0.43507	-0.70827
	-0.85231	-1.27897	-0.18015	-0.65548	-0.46217	-0.12707			-0.18519	0.226976	-0.10967	-0.04855			-0.16502	1.28127	-0.04961	-0.39174	-0.40663	-1.25105			-0.46217	-0.12707	-0.85231	-1.01172	-0.29591	-0.42033	-0.62949
	-0.78627	-1.29132	-0.16891	-0.70119	-0.54771	-0.04592			-0.19618	0.161984	-0.08769	0.206041			-0.24942	1.38467	-0.02537	-0.42225	-0.35295	-1.28882			-0.54771	-0.04592	-0.78627	-0.98981	-0.42017	-0.42052	-0.57637
	-0.8208	-1.1994	-0.22134	-0.71918	-0.48605	-0.04172			-0.12465	-0.04909	-0.09394	0.334478			-0.33366	1.07632	-0.08393	-0.42209	-0.31373	-1.32948			-0.48605	-0.04172	-0.8208	-1.03166	-0.26775	-0.4022	-0.62975
	-0.87228	-0.71585	-0.2174	-0.71866	-0.47251	-0.17214			-0.15883	-0.10485	-0.16652	0.252814			-0.40681	0.845511	0.023734	-0.39892	-0.26769	-1.45938			-0.47251	-0.17214	-0.87228	-1.03527	-0.21388	-0.30549	-0.59255
	-0.85914	-0.20077	-0.20703	-0.73123	-0.51078	-0.07012			-0.16796	-0.16126	-0.19241	0.153522			-0.37677	0.657743	-0.05567	-0.29127	-0.14596	-1.45736			-0.51078	-0.07012	-0.85914	-1.02668	-0.33181	-0.36256	-0.60387
	-0.76315	-0.25539	-0.16583	-0.55035	-0.44428	-0.06802			-0.09976	-0.32316	-0.30157	-0.01193			-0.38917	-0.33509	-0.01215	-0.36655	-0.06438	-1.43184			-0.44428	-0.06802	-0.76315	-0.94361	-0.28783	-0.40113	-0.59958
	-0.80781	-0.78074	-0.20251	-0.53086	-0.56206	0.025686			-0.14957	-0.30171	-0.33925	-0.09959			-0.36016	-0.44135	-0.04773	-0.30326	0.034967	-1.35394			-0.56206	0.025686	-0.80781	-1.10844	-0.31112	-0.50269	-0.53415
	-0.89844	-1.09899	-0.22801	-0.45195	-0.47753	-0.08467			-0.22454	-0.1776	-0.31193	-0.1569			-0.28981	-1.10131	-0.05764	-0.13254	0.060356	-1.39351			-0.47753	-0.08467	-0.89844	-0.94058	-0.28569	-0.57589	-0.56415
	-0.71456	-1.24963	-0.25074	-0.50215	-0.42076	-0.09728			-0.1396	-0.32398	-0.22132	-0.31102			-0.14313	-1.28852	-0.15253	-0.20296	-0.17622	-1.38954			-0.42076	-0.09728	-0.71456	-0.92758	-0.30025	-0.47813	-0.56648
	-0.69194	-1.30081	-0.15811	-0.57724	-0.54199	-0.01154			-0.13862	-0.40313	-0.02775	-0.28364			-0.13915	-1.19299	-0.10135	-0.06476	-0.23138	-1.27768			-0.54199	-0.01154	-0.69194	-0.82085	-0.27928	-0.58367	-0.57861
	-0.39717	-1.32157	-0.11745	-0.68934	-0.48786	-0.17685			-0.0962	-0.31259	0.525745	-0.34229			-0.04179	-1.26455	-0.1589	0.146346	-0.25054	-1.31074			-0.48786	-0.17685	-0.39717	-0.89473	-0.34047	-0.53749	-0.63171
	-0.45837	-1.30648	-0.14709	-0.64769	-0.45859	-0.21673			-0.20985	-0.39831	1.41737	-0.35207			-0.0309	-1.31755	-0.08533	0.238396	-0.28674	-1.25546			-0.45859	-0.21673	-0.45837	-0.88271	-0.27807	-0.4796	-0.48834
	-0.88378	-1.28053	-0.21092	-0.708	-0.43467	-0.23166			-0.19074	-0.33337	1.57089	-0.3884			-0.23707	-1.40238	-0.07854	0.073905	-0.25092	-1.13531			-0.43467	-0.23166	-0.88378	-0.90014	-0.35587	-0.5426	-0.54344
	-0.9511	-1.25565	-0.18463	-0.7314	-0.45856	-0.12681			-0.20234	-0.36779	0.794818	-0.24479			-0.3007	-0.84658	-0.19068	-0.13423	-0.40743	-1.07426			-0.45856	-0.12681	-0.9511	-1.00478	-0.33265	-0.51053	-0.53214
	-1.06108	-1.25136	-0.26546	-0.70811	-0.53977	-0.10515			-0.10164	-0.40701	0.244896	-0.2904			-0.21792	0.383369	-0.12727	-0.25931	-0.30505	-1.10825			-0.53977	-0.10515	-1.06108	-1.08879	-0.43533	-0.57986	-0.47896
	-1.02142	-1.05464	-0.29654	-0.61903	-0.56234	-0.09319			-0.16911	-0.35348	-0.06231	-0.23607			-0.22926	0.478266	-0.12052	-0.29986	-0.40147	-1.14896			-0.56234	-0.09319	-1.02142	-1.00732	-0.37003	-0.54978	-0.38793
	-1.06411	-1.02344	-0.29307	-0.66035	-0.53077	-0.07886			-0.21298	-0.40355	-0.22589	-0.22234			-0.15216	0.172212	-0.09271	-0.35348	-0.30996	-1.02704			-0.53077	-0.07886	-1.06411	-1.01327	-0.33058	-0.57236	-0.47398
	-1.07834	-1.13642	-0.32973	-0.61004	-0.42615	-0.11589			-0.18838	-0.26833	-0.26183	-0.15083			-0.13303	0.472946	-0.12155	-0.34302	-0.3804	-1.11787			-0.42615	-0.11589	-1.07834	-1.0459	-0.3574	-0.52539	-0.60746
	-1.02508	-1.26632	-0.39483	-0.59058	-0.47747	-0.08829			-0.19587	-0.31555	-0.23471	-0.04356			-0.0907	-0.28928	-0.16246	-0.32251	-0.30712	-1.07722			-0.47747	-0.08829	-1.02508	-1.09753	-0.5286	-0.54418	-0.56651
	-1.0853	-1.26467	-0.39004	-0.55592	-0.49361	-0.09096			-0.20096	-0.36023	-0.31005	-0.06718			-0.16517	-0.01714	-0.1671	-0.29833	-0.38135	-1.07338			-0.49361	-0.09096	-1.0853	-1.11688	-0.36278	-0.53855	-0.50926
	-1.07103	-1.26977	-0.38039	-0.57014	-0.55938	-0.16932			-0.20462	-0.38191	-0.33807	-0.1183			-0.17031	-0.27409	-0.12259	-0.27373	-0.29636	-1.03834			-0.55938	-0.16932	-1.07103	-1.04209	-0.42967	-0.52413	-0.58644
	-1.00329	-1.31666	-0.33567	-0.69171	-0.53508	-0.11493			-0.18452	-0.30378	-0.24975	-0.08652			-0.12696	-0.51996	-0.08629	-0.24927	-0.34986	-1.00439			-0.53508	-0.11493	-1.00329	-1.05016	-0.44269	-0.4907	-0.28022
	-0.98974	-1.2514	-0.35136	-0.60123	-0.52526	-0.07805			-0.15919	-0.24738	-0.32233	-0.22275			-0.06506	-0.61836	-0.08843	-0.24608	-0.27278	-0.84255			-0.52526	-0.07805	-0.98974	-1.01369	-0.28587	-0.43223	-0.46542
	-1.03814	-1.17592	-0.34882	-0.57218	-0.5845	-0.13915			-0.19396	-0.3173	-0.34584	-0.26267			-0.01947	-0.67513	-0.13997	-0.16268	-0.36353	-0.80698			-0.5845	-0.13915	-1.03814	-0.95919	-0.39273	-0.49909	-0.408
	-0.99814	-1.13572	-0.31027	-0.53209	-0.52152	-0.15449			-0.12531	-0.33137	-0.38587	-0.27681			0.166865	-0.81718	-0.14111	-0.16748	-0.30937	-0.79953			-0.52152	-0.15449	-0.99814	-1.00962	-0.40002	-0.49199	-0.38452
	-0.99039	-1.09712	-0.31856	-0.48951	-0.46547	-0.16077			-0.08308	-0.28605	-0.34732	-0.25343			0.276519	-0.86362	-0.0934	-0.08965	-0.22507	-0.79662			-0.46547	-0.16077	-0.99039	-0.96207	-0.2837	-0.51183	-0.50549
	-1.01896	-1.07374	-0.30948	-0.46423	-0.46442	-0.11875			-0.14596	-0.32129	-0.29694	-0.37904			0.398421	-0.27715	-0.09041	-0.233	-0.18689	-0.75574			-0.46442	-0.11875	-1.01896	-1.01484	-0.47032	-0.46921	-0.51403
	-0.99552	-0.82036	-0.29299	-0.31935	-0.59802	-0.14754			-0.15082	-0.26809	-0.16292	-0.40196			0.318184	0.37648	-0.16813	-0.2777	-0.20593	-0.77685			-0.59802	-0.14754	-0.99552	-1.02118	-0.33796	-0.56951	-0.58453
	-1.00852	-0.7568	-0.35874	-0.17148	-0.53196	-0.06151			-0.14311	-0.2668	-0.20288	-0.27582			0.284357	1.70239	-0.1396	-0.29399	-0.22186	-0.83067			-0.53196	-0.06151	-1.00852	-0.98541	-0.37538	-0.51436	-0.56442
	-1.02057	-0.99311	-0.29042	-0.32365	-0.43347	-0.13855			-0.10625	-0.35281	-0.319	-0.34125			0.341496	2.1794	-0.03733	-0.27287	-0.28922	-0.74528			-0.43347	-0.13855	-1.02057	-0.94948	-0.43765	-0.50456	-0.57858
	-1.00237	-1.14412	-0.31845	-0.3322	-0.57296	-0.18075			-0.11202	-0.20312	-0.36597	-0.24221			0.529375	1.44228	-0.05738	-0.24253	-0.35834	-0.79398			-0.57296	-0.18075	-1.00237	-1.04918	-0.36812	-0.52507	-0.5824
	-1.0629	-1.23089	-0.27734	-0.38279	-0.47645	-0.18548			-0.13586	-0.29406	-0.39818	-0.34462			0.420479	0.937118	-0.06161	-0.1919	-0.41266	-0.83909			-0.47645	-0.18548	-1.0629	-1.01048	-0.3083	-0.43951	-0.57375
	-0.96693	-1.30301	-0.28382	-0.37095	-0.47568	-0.18625			-0.20443	-0.26076	-0.357	-0.33202			0.53383	-0.00073	-0.04986	-0.13361	-0.37499	-0.76041			-0.47568	-0.18625	-0.96693	-0.93949	-0.36041	-0.41796	-0.53658
	-0.97469	-1.31308	-0.19456	-0.44962	-0.4597	-0.1886			-0.1956	-0.27676	-0.33215	-0.42362			0.511675	-0.58394	-0.02101	-0.18101	-0.36045	-0.78768			-0.4597	-0.1886	-0.97469	-1.0222	-0.42702	-0.39046	-0.54551
	-0.99044	-1.28713	-0.28308	-0.48806	-0.4507	-0.17426			-0.14325	-0.23307	-0.29692	-0.40721			0.367635	-0.91897	-0.01712	-0.23713	-0.35486	-0.85777			-0.4507	-0.17426	-0.99044	-1.06363	-0.39112	-0.41294	-0.54108
	-0.94666	-1.33143	-0.20247	-0.45899	-0.30613	-0.20366			-0.16035	-0.22187	-0.41675	-0.41518			0.116838	-0.97949	-0.07122	-0.21081	-0.41438	-0.69819			-0.30613	-0.20366	-0.94666	-1.03004	-0.45319	-0.41342	-0.50232
	-0.94612	-1.24228	-0.28452	-0.38226	-0.4446	-0.16389			-0.14955	-0.21884	-0.38823	-0.39506			-0.15186	-1.09038	-0.08606	-0.25749	-0.29673	-0.56879			-0.4446	-0.16389	-0.94612	-0.99579	-0.46022	-0.49153	-0.59772
	-0.94788	-1.29668	-0.3249	-0.38843	-0.52799	-0.14113			-0.16328	-0.19858	-0.35664	-0.43812			-0.33405	-1.15595	-0.08448	-0.35489	-0.21289	-0.54361			-0.52799	-0.14113	-0.94788	-0.98226	-0.48495	-0.50772	-0.62432
	-0.90676	-1.23929	-0.31411	-0.46538	-0.58496	-0.11988			-0.08922	-0.19201	-0.35526	-0.28689			-0.47825	-1.17376	-0.12851	-0.34803	-0.36841	-0.69342			-0.58496	-0.11988	-0.90676	-1.03767	-0.44258	-0.48554	-0.65923
	-0.95632	-1.27124	-0.35457	-0.44987	-0.50709	-0.07385			-0.11654	-0.12849	-0.29139	-0.28107			-0.55594	-1.13824	-0.24813	-0.18813	-0.36968	-0.64913			-0.50709	-0.07385	-0.95632	-0.94396	-0.33621	-0.55807	-0.60453
	-0.84622	-1.33908	-0.33812	-0.46526	-0.61329	-0.16999			-0.09831	-0.1326	-0.27734	-0.2658			-0.5854	-1.06842	-0.16411	-0.20083	-0.26332	-0.81786			-0.61329	-0.16999	-0.84622	-1.02986	-0.41576	-0.52236	-0.57166
	-0.92393	-1.31399	-0.21731	-0.44394	-0.53228	-0.16959			-0.17263	-0.20749	-0.28331	-0.31246			-0.52579	-0.86546	-0.1237	-0.20958	-0.37115	-0.79385			-0.53228	-0.16959	-0.92393	-1.06091	-0.4483	-0.43671	-0.58738
	-0.91039	-1.30903	-0.32241	-0.53588	-0.48419	-0.16216			-0.10944	-0.18654	-0.34969	-0.30893			-0.56072	-0.1353	-0.07875	-0.25317	-0.2926	-0.79885			-0.48419	-0.16216	-0.91039	-0.99309	-0.37302	-0.4059	-0.64906
	-0.91848	-1.28328	-0.25351	-0.50751	-0.56999	-0.16264			-0.12289	-0.21275	-0.31106	-0.36275			-0.52145	0.259185	-0.16122	-0.11833	-0.27208	-0.69386			-0.56999	-0.16264	-0.91848	-1.05093	-0.35398	-0.46096	-0.58397
	-0.90845	-1.32209	-0.36288	-0.43698	-0.49481	-0.15896			-0.14049	-0.07622	-0.35832	-0.35664			-0.48823	1.13855	-0.09316	-0.20861	-0.3441	-0.62476			-0.49481	-0.15896	-0.90845	-1.0783	-0.38958	-0.48194	-0.62303
	-0.94782	-1.34118	-0.37594	-0.43999	-0.5483	-0.26005			-0.10097	-0.03989	-0.30973	-0.35721			-0.50345	1.75036	-0.11736	-0.35629	-0.29971	-0.38155			-0.5483	-0.26005	-0.94782	-0.92414	-0.33579	-0.45517	-0.54318
	-0.90514	-1.34752	-0.38722	-0.48804	-0.5871	-0.23773			-0.13151	0.079927	-0.16456	-0.42988			-0.54628	1.49141	-0.07875	-0.31444	-0.24363	-0.1258			-0.5871	-0.23773	-0.90514	-0.89786	-0.33005	-0.4632	-0.54367
	-0.91346	-1.34713	-0.26103	-0.5625	-0.50571	-0.20833			-0.0736	0.114839	-0.01625	-0.28995			-0.52864	1.48521	-0.14153	-0.22929	-0.2752	0.285745			-0.50571	-0.20833	-0.91346	-0.92706	-0.32341	-0.47627	-0.59005
	-0.9043	-1.2743	-0.34795	-0.63673	-0.70628	-0.28688			-0.09156	0.00227	0.220754	-0.39317			-0.56047	0.376984	-0.14862	-0.39297	-0.24971	0.734055			-0.70628	-0.28688	-0.9043	-1.03618	-0.33212	-0.39525	-0.53499
	-0.88109	-1.19925	-0.39889	-0.58837	-0.59706	-0.19047			-0.04022	-0.10813	1.17896	-0.35603			-0.58264	-0.42608	-0.12873	-0.36633	-0.29232	0.765143			-0.59706	-0.19047	-0.88109	-1.02596	-0.48427	-0.41876	-0.61903
	-0.85553	-1.29926	-0.36459	-0.37384	-0.56583	-0.22836			-0.05496	-0.1331	2.98638	-0.33541			-0.59996	-0.85594	-0.15577	-0.46524	-0.3858	0.492773			-0.56583	-0.22836	-0.85553	-0.99414	-0.33579	-0.46652	-0.59358
	-0.90223	-1.36221	-0.40487	-0.24327	-0.4807	-0.3392			-0.14542	-0.19725	2.97359	-0.33431			-0.53911	-1.11175	-0.13184	-0.4612	-0.24939	0.125029			-0.4807	-0.3392	-0.90223	-1.05268	-0.40096	-0.35998	-0.4659
	-0.83651	-1.28896	-0.30613	-0.2609	-0.47239	-0.27851			-0.09902	-0.24647	1.22353	-0.38834			-0.46207	-1.2445	-0.12519	-0.45598	-0.28986	-0.29822			-0.47239	-0.27851	-0.83651	-0.92892	-0.36779	-0.45708	-0.45037
	-0.87017	-1.25185	-0.34746	-0.46652	-0.58793	-0.23646			-0.01207	-0.23997	0.258786	-0.40849			-0.46437	-1.21952	-0.12639	-0.34352	-0.29543	-0.54925			-0.58793	-0.23646	-0.87017	-1.04712	-0.43443	-0.38674	-0.5763
	-0.63237	-1.29921	-0.36231	-0.63245	-0.6018	-0.09911			-0.13273	-0.20579	-0.19181	-0.38412			-0.39107	-1.06491	-0.13978	-0.36926	-0.21533	-0.66871			-0.6018	-0.09911	-0.63237	-1.05644	-0.30289	-0.30872	-0.51463
	-0.52227	-1.26159	-0.35489	-0.71609	-0.47817	-0.13321			-0.05753	-0.17994	-0.39884	-0.41615			-0.38096	-0.39834	-0.15421	-0.24561	-0.25542	-0.8116			-0.47817	-0.13321	-0.52227	-0.92324	-0.27908	-0.32418	-0.45821
	-0.2565	-1.23271	-0.37628	-0.79823	-0.41049	-0.21287			-0.06487	-0.17882	-0.4753	-0.40567			-0.40577	0.555982	-0.13956	-0.14426	-0.27988	-0.7943			-0.41049	-0.21287	-0.2565	-1.03672	-0.35298	-0.31577	-0.4489
	-0.01673	-1.23785	-0.40263	-0.68663	-0.53899	-0.20282			-0.0475	-0.20563	-0.52211	-0.36094			-0.45226	0.874812	-0.13813	-0.08104	-0.32865	-0.75156			-0.53899	-0.20282	-0.01673	-0.93611	-0.31864	-0.22722	-0.46494
	-0.35907	-1.29805	-0.4735	-0.73506	-0.53184	-0.23949			0.00115	-0.19108	-0.53732	-0.39165			-0.50127	1.23559	-0.09755	-0.1351	-0.15938	-0.79327			-0.53184	-0.23949	-0.35907	-0.96676	-0.38337	-0.28635	-0.43392
	-0.70294	-1.19604	-0.45412	-0.74742	-0.50033	-0.13121			-0.0907	-0.15967	-0.52611	-0.32499			-0.46862	1.20406	-0.14408	-0.24459	-0.19152	-0.73962			-0.50033	-0.13121	-0.70294	-1.03832	-0.33242	-0.24173	-0.39641
	-0.81993	-1.16238	-0.4576	-0.67267	-0.54873	-0.15623			-0.1246	-0.15088	-0.48528	-0.30878			-0.42056	0.829726	-0.04962	-0.23481	-0.22583	-0.76966			-0.54873	-0.15623	-0.81993	-1.0608	-0.18218	-0.32359	-0.49705
	-0.83445	-1.13531	-0.4317	-0.55265	-0.57302	-0.19106			-0.0955	-0.19296	-0.48163	-0.28192			-0.48463	0.411993	-0.08377	-0.21148	-0.2311	-0.67377			-0.57302	-0.19106	-0.83445	-0.99413	-0.31443	-0.49561	-0.47533
	-0.90125	-1.16728	-0.45163	-0.40319	-0.47041	-0.07644			-0.06752	0.022678	-0.42829	-0.44237			-0.54152	0.042094	-0.10513	-0.15908	-0.3363	-0.69355			-0.47041	-0.07644	-0.90125	-0.97	-0.32577	-0.35847	-0.48589
	-0.88031	-1.04437	-0.45523	-0.34998	-0.41888	-0.16037			-0.11847	0.248757	-0.45855	-0.20914			-0.54036	0.021281	-0.09706	-0.18967	-0.27382	-0.46356			-0.41888	-0.16037	-0.88031	-0.98828	-0.40285	-0.35571	-0.51954
	-0.92377	-0.97749	-0.35639	-0.44383	-0.62562	-0.20992			-0.08106	0.346813	-0.39417	-0.30227			-0.46022	-0.03644	-0.13257	0.021229	-0.27431	-0.24623			-0.62562	-0.20992	-0.92377	-1.02421	-0.30115	-0.37761	-0.54708
	-0.90456	-0.82177	-0.48329	-0.49081	-0.61222	-0.1494			-0.06064	0.453701	-0.45086	-0.39126			-0.47392	-0.12975	-0.1465	0.008831	-0.2673	-0.13859			-0.61222	-0.1494	-0.90456	-0.86745	-0.33827	-0.38676	-0.53099
	-0.88418	-0.96481	-0.49078	-0.62407	-0.64678	-0.15258			-0.08551	0.424437	-0.40247	-0.24894			-0.46376	-0.37232	-0.15332	-0.01867	-0.28242	-0.23615			-0.64678	-0.15258	-0.88418	-0.97997	-0.38368	-0.27546	-0.49327
	-0.84717	-1.11239	-0.47482	-0.74282	-0.49825	-0.07435			-0.06891	0.3026	-0.37933	-0.31251			-0.46329	-0.3902	-0.17764	-0.02251	-0.27578	-0.27638			-0.49825	-0.07435	-0.84717	-0.96966	-0.27616	-0.3989	-0.469
	-0.8847	-1.15229	-0.45414	-0.696	-0.60998	-0.08293			-0.12296	0.060596	-0.16683	-0.37133			-0.42064	-0.4515	-0.05569	0.037092	-0.17853	-0.14239			-0.60998	-0.08293	-0.8847	-1.04745	-0.33863	-0.38794	-0.57294
	-0.83288	-1.11433	-0.41375	-0.67351	-0.53024	-0.09984			-0.13571	-0.03233	0.077725	-0.25238			-0.42355	-0.21355	0.078071	0.114913	-0.21305	0.108279			-0.53024	-0.09984	-0.83288	-1.07032	-0.29482	-0.42437	-0.52247
	-0.92352	-1.22477	-0.3575	-0.6515	-0.50019	-0.17548			-0.06004	-0.07437	0.268635	-0.21376			-0.3656	-0.35047	0.023117	-0.07402	-0.18914	0.471018			-0.50019	-0.17548	-0.92352	-1.08286	-0.32557	-0.41093	-0.50607
	-0.91977	-1.15277	-0.42975	-0.70902	-0.61047	-0.13031			-0.12905	-0.25616	0.224583	-0.34208			-0.29831	0.643048	0.089388	-0.01048	-0.23298	0.717808			-0.61047	-0.13031	-0.91977	-0.99647	-0.22018	-0.40388	-0.44142
	-0.91305	-1.18951	-0.40683	-0.76172	-0.50013	-0.11706			-0.11086	-0.13554	0.07461	0.010726			-0.16288	1.71185	-0.01531	-0.04669	-0.28635	1.22401			-0.50013	-0.11706	-0.91305	-1.05165	-0.34762	-0.39523	-0.52554
	-0.91584	-1.2098	-0.44184	-0.76908	-0.55996	-0.18502			-0.00664	-0.17352	0.214226	-0.14397			0.120066	1.62749	-0.01586	-0.02382	-0.22164	1.31611			-0.55996	-0.18502	-0.91584	-0.90702	-0.34084	-0.42458	-0.51237
	-0.91947	-1.23601	-0.47818	-0.75009	-0.53932	-0.10066			-0.1075	-0.17824	0.93997	-0.22011			0.255662	1.16204	0.001239	-0.11176	-0.19016	0.729846			-0.53932	-0.10066	-0.91947	-1.04614	-0.37792	-0.48452	-0.54136
	-0.90298	-1.16928	-0.36766	-0.69386	-0.53607	-0.14477			-0.08226	-0.19218	1.86246	-0.05703			0.201337	0.824076	-0.11802	-0.1318	-0.26942	0.063765			-0.53607	-0.14477	-0.90298	-1.01877	-0.33863	-0.40069	-0.56237
	-0.9252	-1.1461	-0.42438	-0.7557	-0.52984	-0.12653			-0.12133	-0.11445	1.16018	-0.18401			0.164719	0.320126	-0.18274	-0.07358	-0.24468	-0.41122			-0.52984	-0.12653	-0.9252	-0.94676	-0.30596	-0.48833	-0.53628
	-0.91623	-1.21015	-0.23728	-0.58938	-0.47906	-0.20691			-0.01116	-0.06693	0.469751	-0.29304			0.178849	-0.07401	-0.14769	-0.03513	-0.24153	-0.70938			-0.47906	-0.20691	-0.91623	-0.99755	-0.24945	-0.37851	-0.52132
	-0.86941	-1.18029	-0.3884	-0.60799	-0.60832	-0.18276			-0.02817	0.049713	-0.00776	-0.29883			0.102489	-0.12456	-0.12415	-0.08845	-0.20105	-0.9273			-0.60832	-0.18276	-0.86941	-1.00299	-0.37699	-0.5521	-0.47824
	-0.93106	-1.16906	-0.44689	-0.49131	-0.48414	-0.21025			-0.07699	-0.09602	-0.22714	-0.42275			0.006149	-0.17083	-0.11196	-0.1679	-0.31099	-0.80246			-0.48414	-0.21025	-0.93106	-1.10853	-0.25962	-0.47061	-0.57072
	-0.888	-1.14476	-0.42247	-0.51142	-0.4634	-0.21863			-0.07397	-0.12253	-0.21311	-0.3594			0.014258	-0.04486	-0.14105	-0.27981	-0.1422	-1.02075			-0.4634	-0.21863	-0.888	-1.02353	-0.35229	-0.47607	-0.50833
	-0.92928	-1.18243	-0.47678	-0.60133	-0.51431	-0.19972			-0.03482	-0.19919	-0.1583	-0.27787			-0.05922	-0.02853	-0.1613	-0.27587	-0.00861	-0.98983			-0.51431	-0.19972	-0.92928	-1.00683	-0.40355	-0.49215	-0.53341
	-0.87958	-1.12416	-0.36623	-0.66382	-0.53898	-0.1885			-0.08337	-0.18767	-0.06133	-0.39817			-0.19807	0.021089	-0.11018	-0.20187	-0.2067	-1.09626			-0.53898	-0.1885	-0.87958	-1.13799	-0.33743	-0.55202	-0.55002
	-0.95889	-1.13544	-0.32904	-0.61534	-0.4691	-0.18519			-0.01708	-0.21846	-0.06455	-0.33043			-0.07371	0.039815	-0.12938	-0.29817	-0.25682	-1.08621			-0.4691	-0.18519	-0.95889	-1.04908	-0.35469	-0.50676	-0.53055
	-0.95708	-1.13596	-0.39854	-0.63158	-0.60974	-0.17071			0.006852	-0.24355	-0.07814	-0.28458			0.065613	0.042686	-0.15844	-0.28703	-0.24831	-1.11167			-0.60974	-0.17071	-0.95708	-1.07425	-0.39428	-0.4802	-0.46836
	-0.91365	-1.15665	-0.44452	-0.58031	-0.46327	-0.22872			-0.08664	-0.29085	0.092997	-0.30663			0.027981	-0.15194	-0.12845	-0.20493	-0.31057	-1.14337			-0.46327	-0.22872	-0.91365	-1.07647	-0.27178	-0.44354	-0.52144
	-0.86527	-1.1184	-0.5164	-0.55564	-0.52367	-0.22266			-0.0084	-0.33515	0.265914	-0.22052			-0.04748	-0.10434	-0.16664	-0.3647	-0.33919	-1.00558			-0.52367	-0.22266	-0.86527	-1.06536	-0.25226	-0.43547	-0.50665
	-0.90488	-1.18564	-0.54486	-0.45407	-0.51275	-0.18923			-0.09686	-0.29921	0.303662	-0.254			-0.05121	-0.08797	-0.18318	-0.24583	-0.27345	-1.15418			-0.51275	-0.18923	-0.90488	-1.09217	-0.32285	-0.38878	-0.4697
	-0.90557	-1.16537	-0.50771	-0.47105	-0.55289	-0.23393			-0.09148	-0.25372	0.360963	-0.32856			0.070082	-0.26962	-0.06344	-0.31826	-0.17979	-1.1837			-0.55289	-0.23393	-0.90557	-1.0911	-0.39222	-0.37661	-0.4014
	-0.84591	-1.16893	-0.50156	-0.36358	-0.50175	-0.20972			0.002276	-0.10516	0.388078	-0.27448			0.245535	-0.43716	-0.01523	-0.31757	-0.27144	-1.22309			-0.50175	-0.20972	-0.84591	-1.00729	-0.40499	-0.35819	-0.52898
	-0.79989	-1.19841	-0.47703	-0.3897	-0.33295	-0.1819			-0.04124	-0.10638	0.250116	-0.17042			0.182909	-0.59774	-0.05949	-0.3827	-0.24225	-1.24309			-0.33295	-0.1819	-0.79989	-1.02381	-0.44494	-0.47104	-0.48539
	-0.85821	-1.17862	-0.4496	-0.33963	-0.67508	-0.23555			0.001387	-0.17086	0.585347	-0.19742			0.117309	-0.21569	-0.0589	-0.42706	-0.26499	-1.23537			-0.67508	-0.23555	-0.85821	-1.02343	-0.43948	-0.39624	-0.54724
	-0.90795	-1.10385	-0.50326	-0.246	-0.48701	-0.17329			-0.0146	-0.24919	0.992451	-0.17938			-0.01712	-0.18985	-0.11502	-0.41907	-0.3186	-1.26943			-0.48701	-0.17329	-0.90795	-1.13437	-0.43278	-0.31242	-0.50139
	-0.91793	-1.18292	-0.46499	-0.30191	-0.63682	-0.26648			-0.10923	-0.23385	0.888558	-0.04908			-0.10757	-0.31535	-0.14963	-0.41476	-0.2351	-1.26235			-0.63682	-0.26648	-0.91793	-1.08987	-0.41178	-0.45101	-0.53277
	-0.92332	-1.24931	-0.46224	-0.39944	-0.5111	-0.13451			-0.03603	-0.29214	0.317554	-0.07768			-0.20114	-0.25007	-0.14097	-0.42611	-0.26516	-1.11747			-0.5111	-0.13451	-0.92332	-1.03897	-0.40452	-0.39939	-0.57731
	-0.87102	-1.21373	-0.52441	-0.54472	-0.48829	-0.10824			-0.1344	-0.19715	-0.14413	-0.20466			-0.29918	0.820146	-0.19619	-0.40799	-0.2774	-1.02379			-0.48829	-0.10824	-0.87102	-0.9978	-0.55043	-0.54404	-0.56245
	-0.85246	-1.23177	-0.46799	-0.5257	-0.51509	-0.24184			-0.07375	-0.21563	-0.28061	-0.25187			-0.43459	1.0257	-0.14213	-0.37885	-0.26526	-1.00263			-0.51509	-0.24184	-0.85246	-0.99416	-0.46922	-0.5194	-0.57158
	-0.91564	-1.18272	-0.41283	-0.4058	-0.52696	-0.14041			-0.06045	-0.28306	-0.30854	-0.27687			-0.51818	1.00691	-0.14653	-0.34701	-0.3735	-1.00997			-0.52696	-0.14041	-0.91564	-1.09765	-0.38417	-0.53214	-0.50229
	-0.87958	-1.2189	-0.46006	-0.3376	-0.48096	-0.28289			-0.07065	-0.33884	-0.27262	-0.32145			-0.54269	1.16495	-0.08225	-0.36675	-0.27724	-0.98381			-0.48096	-0.28289	-0.87958	-0.93992	-0.37325	-0.48641	-0.58491
	-0.88087	-1.17034	-0.41947	-0.40292	-0.51219	-0.30071			-0.08373	-0.26935	-0.27988	-0.13823			-0.6035	-0.00743	-0.13981	-0.3343	-0.2489	-0.89468			-0.51219	-0.30071	-0.88087	-1.07904	-0.47843	-0.477	-0.42608
	-0.86962	-1.11918	-0.40911	-0.58488	-0.45481	-0.20565			-0.11461	-0.27729	-0.24982	0.084459			-0.54459	-0.51414	-0.17217	-0.40592	-0.19044	-0.88072			-0.45481	-0.20565	-0.86962	-1.05619	-0.49949	-0.496	-0.45424
	-0.79536	-1.01942	-0.37966	-0.70803	-0.45751	-0.14742			-0.04053	-0.22185	-0.2408	0.301339			-0.62084	-0.60918	-0.03573	-0.3747	-0.17902	-0.83907			-0.45751	-0.14742	-0.79536	-1.0681	-0.44192	-0.56658	-0.50578
	-0.7557	-0.80283	-0.49689	-0.73137	-0.42778	-0.18556			-0.0692	-0.20228	-0.33246	1.43602			-0.67957	-0.70651	0.109293	-0.4202	-0.19921	-0.72404			-0.42778	-0.18556	-0.7557	-1.04096	-0.466	-0.46477	-0.58124
	-0.80093	-0.47213	-0.44776	-0.80227	-0.61265	-0.26622			-0.07086	-0.20445	-0.33235	2.85591			-0.66764	-0.64169	0.112134	-0.29587	-0.30368	-0.65551			-0.61265	-0.26622	-0.80093	-0.80535	-0.49958	-0.40477	-0.5056
	-0.82297	-0.01168	-0.48333	-0.76661	-0.53296	-0.18604			-0.08225	-0.25138	-0.32276	2.81491			-0.53651	-0.82453	0.110296	-0.29014	-0.26432	-0.5755			-0.53296	-0.18604	-0.82297	-1.0686	-0.44573	-0.43088	-0.54379
	-0.74557	-0.40686	-0.55152	-0.76528	-0.41231	-0.13723			-0.05655	-0.27031	-0.30989	2.21097			-0.51953	-0.48868	0.121391	-0.28393	-0.34767	-0.28495			-0.41231	-0.13723	-0.74557	-0.9075	-0.46082	-0.4583	-0.50526
	-0.69388	-0.86472	-0.50574	-0.80297	-0.54736	-0.17661			-0.06634	-0.28375	-0.28482	0.798621			-0.29528	0.35487	-0.09397	-0.19857	-0.4327	0.356616			-0.54736	-0.17661	-0.69388	-1.05987	-0.37116	-0.43251	-0.5449
	-0.55491	-1.07332	-0.49264	-0.71877	-0.45259	-0.22214			-0.05234	-0.30552	-0.13706	-0.01931			-0.09586	0.63058	-0.09022	-0.24047	-0.36189	0.935229			-0.45259	-0.22214	-0.55491	-0.88904	-0.51407	-0.37654	-0.51823
	0.06791	-1.22491	-0.50309	-0.62408	-0.56454	-0.16159			-0.07935	-0.32946	0.132207	-0.32495			0.039437	0.470744	-0.11096	-0.25675	-0.2942	0.857093			-0.56454	-0.16159	0.06791	-0.90703	-0.46714	-0.37643	-0.58101
	0.957929	-1.13805	-0.49484	-0.57818	-0.39172	-0.18807			-0.15083	-0.16201	1.08348	-0.41391			0.021036	0.203122	-0.17422	-0.28018	-0.30033	0.384427			-0.39172	-0.18807	0.957929	-1.04811	-0.46769	-0.53403	-0.49015
	0.903713	-1.07586	-0.51126	-0.43622	-0.50978	-0.18279			-0.11747	-0.22296	2.59606	-0.46546			-0.12528	-0.01749	-0.13504	-0.31292	-0.32547	0.219158			-0.50978	-0.18279	0.903713	-1.10778	-0.47887	-0.49049	-0.41819
	0.13967	-0.87108	-0.52439	-0.49081	-0.69545	-0.09927			-0.17114	-0.21901	2.38889	-0.38581			-0.26123	1.02607	-0.17696	-0.4916	-0.39493	0.087479			-0.69545	-0.09927	0.13967	-1.01069	-0.36041	-0.60463	-0.53677
	-0.41113	-0.93093	-0.73417	-0.61377	-0.48582	-0.12256			-0.0924	-0.32903	1.13194	-0.46425			-0.18585	0.851969	-0.19412	-0.37022	-0.28825	0.010756			-0.48582	-0.12256	-0.41113	-1.05824	-0.51216	-0.50644	-0.45948
	-0.8358	-0.90706	-0.68624	-0.71419	-0.43897	-0.17845			-0.08179	-0.23235	0.231282	-0.55287			-0.36634	0.982056	-0.18061	-0.2691	-0.29381	0.125265			-0.43897	-0.17845	-0.8358	-1.07204	-0.41932	-0.45568	-0.45338
	-0.96322	-0.84927	-0.58395	-0.70656	-0.38007	-0.20739			-0.10475	-0.22963	-0.31027	-0.63178			-0.37457	0.873301	-0.12479	-0.39048	-0.34468	0.124956			-0.38007	-0.20739	-0.96322	-1.04041	-0.4989	-0.52409	-0.44356
	-1.00837	-0.7333	-0.62671	-0.75092	-0.44597	-0.18456			-0.07655	-0.17119	-0.40214	-0.51316			-0.53488	0.67102	-0.09751	-0.38843	-0.30204	0.116772			-0.44597	-0.18456	-1.00837	-0.95151	-0.36212	-0.44735	-0.39439
	-1.06355	-0.72148	-0.65835	-0.74273	-0.49939	-0.19235			-0.10422	-0.04353	-0.45186	-0.51488			-0.54657	0.342379	-0.16093	-0.28922	-0.36003	-0.08577			-0.49939	-0.19235	-1.06355	-0.97326	-0.35922	-0.59931	-0.24704
	-1.0651	-1.03495	-0.64068	-0.65426	-0.40695	-0.18288			-0.0654	0.144834	-0.46936	-0.57917			-0.58859	0.486035	-0.17859	-0.26467	-0.26806	-0.1733			-0.40695	-0.18288	-1.0651	-1.02347	-0.35537	-0.40634	-0.11045
	-1.1129	-1.23774	-0.53218	-0.73201	-0.55392	-0.15218			-0.1288	0.198274	-0.43535	-0.50626			-0.55297	0.626522	-0.2197	-0.3215	-0.06122	-0.28014			-0.55392	-0.15218	-1.1129	-0.97885	-0.44767	-0.50393	-0.24894
	-1.05679	-1.32458	-0.60694	-0.70602	-0.22932	-0.19912			-0.15231	0.073487	-0.3757	-0.50114			-0.57562	0.192284	-0.23246	-0.27826	-0.0121	-0.3592			-0.22932	-0.19912	-1.05679	-1.10866	-0.50133	-0.39898	-0.27024
	-1.02006	-1.31737	-0.71166	-0.6838	-0.34336	-0.13874			-0.08325	-0.11442	-0.17717	-0.5639			-0.57103	0.281728	-0.1733	-0.28421	-0.08408	-0.60834			-0.34336	-0.13874	-1.02006	-1.01798	-0.43028	-0.39402	-0.37522
	-0.9688	-1.39602	-0.60099	-0.64755	-0.40341	-0.11931			-0.09189	-0.26078	-0.11906	-0.57881			-0.55382	0.167523	-0.13244	-0.30207	-0.23189	-0.45897			-0.40341	-0.11931	-0.9688	-1.05617	-0.36831	-0.50399	-0.43549
	-0.94557	-1.32703	-0.60992	-0.58859	-0.48709	-0.10257			-0.14166	-0.22395	-0.02305	-0.46217			-0.52674	0.064936	-0.19187	-0.20406	-0.21901	-0.32109			-0.48709	-0.10257	-0.94557	-1.10437	-0.39327	-0.3938	-0.47975
	-0.99685	-1.31136	-0.57034	-0.49759	-0.49079	-0.14796			-0.08208	-0.25601	-0.05859	-0.41755			-0.5967	-0.05053	-0.22287	-0.15452	-0.12174	-0.205			-0.49079	-0.14796	-0.99685	-1.04217	-0.37418	-0.3689	-0.52815
	-0.95894	-1.31102	-0.45586	-0.45778	-0.44819	-0.1037			-0.06873	-0.27591	-0.15132	-0.4098			-0.46466	-0.32797	-0.26988	-0.2276	-0.24235	-0.17876			-0.44819	-0.1037	-0.95894	-1.10876	-0.44738	-0.2807	-0.48738
	-0.97451	-1.22231	-0.41226	-0.38264	-0.4511	-0.14556			-0.09318	-0.18726	-0.24282	-0.4877			-0.48964	-0.25731	-0.22976	-0.1706	-0.18979	-0.23389			-0.4511	-0.14556	-0.97451	-1.02135	-0.36969	-0.24786	-0.52483
	-0.96327	-1.04045	-0.49262	-0.33542	-0.48683	-0.18101			-0.07632	-0.28623	-0.23516	-0.54147			-0.40732	-0.18919	-0.18168	-0.11026	-0.16364	-0.2411			-0.48683	-0.18101	-0.96327	-1.02561	-0.33544	-0.26468	-0.54993
	-1.00157	-1.11818	-0.45186	-0.328	-0.39714	-0.11864			-0.10074	-0.13056	-0.19883	-0.60081			-0.25905	-0.11022	-0.1685	-0.19935	-0.20713	-0.26954			-0.39714	-0.11864	-1.00157	-1.01051	-0.35697	-0.33531	-0.53836
	-0.87813	-1.34154	-0.55806	-0.3731	-0.52027	-0.12091			-0.07381	-0.28008	-0.02842	-0.46321			-0.06132	-0.27427	-0.06201	-0.24457	-0.29333	0.212185			-0.52027	-0.12091	-0.87813	-1.05028	-0.37373	-0.39518	-0.55691
	-0.96431	-1.35654	-0.58647	-0.45802	-0.5611	-0.11728			-0.11867	-0.19925	0.397323	-0.5301			0.216005	-0.4638	-0.10116	-0.40882	-0.16205	0.595382			-0.5611	-0.11728	-0.96431	-1.04992	-0.4094	-0.41354	-0.4308
	-0.9333	-1.35428	-0.64514	-0.51848	-0.45319	-0.05413			-0.09123	-0.19725	0.831835	-0.41604			0.389908	-0.53176	-0.0902	-0.32039	-0.17856	0.099458			-0.45319	-0.05413	-0.9333	-1.11218	-0.36816	-0.4324	-0.52152
	-0.9689	-1.38301	-0.58193	-0.54641	-0.489	-0.16406			-0.13097	-0.19382	0.582347	-0.44526			0.243688	-0.6538	-0.01063	-0.37324	-0.21991	-0.4592			-0.489	-0.16406	-0.9689	-1.20751	-0.29249	-0.46882	-0.56692
	-0.95322	-1.43017	-0.5465	-0.50391	-0.50494	-0.03922			-0.14492	-0.24771	0.055904	-0.48342			0.072403	-0.45371	-0.066	-0.36933	-0.25986	-0.89111			-0.50494	-0.03922	-0.95322	-1.15074	-0.2413	-0.41381	-0.49746
	-0.93663	-1.38831	-0.50792	-0.46294	-0.48315	-0.1371			-0.09729	-0.23603	-0.16736	-0.56962			-0.07609	-0.16527	-0.077	-0.45099	-0.2796	-0.98051			-0.48315	-0.1371	-0.93663	-1.03823	-0.3856	-0.43175	-0.55274
	-0.96105	-1.34507	-0.59202	-0.56993	-0.42035	-0.19342			-0.01491	-0.20618	-0.35102	-0.4856			-0.11087	-0.15472	-0.09244	-0.41209	-0.36531	-1.07439			-0.42035	-0.19342	-0.96105	-1.06693	-0.34259	-0.52416	-0.60245
	-0.94334	-1.38844	-0.57895	-0.61633	-0.60771	-0.16713			-0.00808	-0.21434	-0.46365	-0.51216			-0.17894	0.462078	-0.1364	-0.36045	-0.37102	-1.03764			-0.60771	-0.16713	-0.94334	-1.08569	-0.33642	-0.42068	-0.56311
	-0.90011	-1.36414	-0.57883	-0.73644	-0.60109	-0.16679			0.005508	-0.20894	-0.40577	-0.52077			-0.22876	1.29528	-0.13896	-0.2799	-0.38049	-0.93703			-0.60109	-0.16679	-0.90011	-0.93998	-0.30236	-0.41691	-0.60569
	-0.93969	-1.36675	-0.6084	-0.74876	-0.68777	-0.1832			-0.02231	-0.19777	-0.50939	-0.39184			-0.29138	1.76073	-0.07695	-0.28026	-0.36132	-0.62102			-0.68777	-0.1832	-0.93969	-0.83015	-0.41507	-0.51435	-0.56775
	-0.9491	-1.35998	-0.61625	-0.71279	-0.65763	-0.16323			-0.12139	-0.18702	-0.52513	-0.48545			-0.35659	1.69455	-0.08706	-0.30565	-0.26802	-0.56712			-0.65763	-0.16323	-0.9491	-1.01055	-0.44291	-0.45146	-0.59646
	-0.90259	-1.32154	-0.57682	-0.73362	-0.63768	-0.17393			-0.05067	-0.2487	-0.53648	-0.43525			-0.38679	1.19653	-0.01966	-0.3102	-0.34409	-0.41094			-0.63768	-0.17393	-0.90259	-1.04002	-0.3592	-0.46007	-0.54001
	-0.89602	-1.37314	-0.55682	-0.70258	-0.60662	-0.13226			-0.06069	-0.15105	-0.51384	-0.36346			-0.42795	0.643519	-0.09117	-0.2562	-0.37079	-0.40532			-0.60662	-0.13226	-0.89602	-1.02219	-0.26397	-0.47769	-0.56747
	-0.85744	-1.36073	-0.57312	-0.7051	-0.59997	-0.13246			-0.08922	-0.04736	-0.52214	-0.35266			-0.45214	0.302585	-0.09229	-0.26944	-0.29332	-0.30639			-0.59997	-0.13246	-0.85744	-0.97726	-0.3074	-0.46718	-0.60101
	-0.81607	-1.33911	-0.63716	-0.71986	-0.54515	-0.11613			0.04177	0.171616	-0.60184	-0.34951			-0.4664	0.01959	-0.03756	-0.36534	-0.30121	-0.3882			-0.54515	-0.11613	-0.81607	-1.06609	-0.39022	-0.46858	-0.54272
	-0.91973	-1.16374	-0.60578	-0.72577	-0.76788	-0.0809			0.074085	0.203169	-0.57951	-0.40595			-0.40026	-0.05102	-0.12409	-0.42756	-0.23302	-0.24897			-0.76788	-0.0809	-0.91973	-1.03656	-0.32885	-0.42128	-0.57123
	-0.79779	-1.12897	-0.69877	-0.69576	-0.66178	-0.12987			0.163336	-0.08046	-0.60861	-0.38881			-0.43886	-0.25591	-0.17131	-0.36199	-0.06941	-0.05044			-0.66178	-0.12987	-0.79779	-0.99279	-0.24068	-0.38949	-0.60811
	-0.80375	-1.09681	-0.6787	-0.68764	-0.56128	-0.06501			0.04337	-0.15126	-0.55949	-0.40507			-0.36331	0.033616	-0.20631	-0.42918	-0.11301	0.474349			-0.56128	-0.06501	-0.80375	-1.08027	-0.28512	-0.38467	-0.54798
	-0.86765	-1.04677	-0.70391	-0.75816	-0.52698	-0.16399			0.012453	-0.14675	-0.5178	-0.51361			-0.2821	-0.12513	-0.08752	-0.42685	-0.07071	0.194756			-0.52698	-0.16399	-0.86765	-1.04967	-0.38761	-0.4859	-0.56147
	-0.81822	-1.18566	-0.62874	-0.76536	-0.64446	-0.12038			-0.08458	-0.13238	-0.42593	-0.51271			-0.11829	0.050344	-0.08044	-0.45296	0.176116	-0.44567			-0.64446	-0.12038	-0.81822	-1.08836	-0.3686	-0.38371	-0.53484
	-0.81234	-1.21245	-0.65934	-0.80772	-0.53443	-0.16879			-0.13672	-0.03844	-0.43864	-0.4275			-0.09383	0.362565	-0.07266	-0.47794	0.119631	-0.79337			-0.53443	-0.16879	-0.81234	-0.97647	-0.45327	-0.32864	-0.60593
	-0.83076	-1.20757	-0.61315	-0.78008	-0.61068	-0.18657			-0.12913	-0.04035	-0.50269	-0.52993			-0.09284	0.567169	0.111862	-0.5431	-0.06419	-0.86002			-0.61068	-0.18657	-0.83076	-1.04418	-0.34454	-0.27015	-0.56458
	-0.82539	-1.25387	-0.58529	-0.74682	-0.69337	-0.13855			-0.12864	-0.08031	-0.49446	-0.48403			-0.02023	0.197889	0.125021	-0.50606	-0.14921	-0.7703			-0.69337	-0.13855	-0.82539	-1.07898	-0.34392	-0.20316	-0.49542
	-0.72148	-1.24813	-0.55892	-0.66492	-0.6543	-0.16439			-0.08052	-0.14142	-0.39239	-0.49242			0.09875	0.044894	-0.00657	-0.38353	-0.1185	-0.67296			-0.6543	-0.16439	-0.72148	-1.01433	-0.37238	-0.38448	-0.5369
	-0.76046	-1.19434	-0.4364	-0.66818	-0.58302	-0.11534			-0.08096	-0.24196	-0.3443	-0.43039			0.121626	-0.1688	-0.06482	-0.40613	-0.18443	-0.5095			-0.58302	-0.11534	-0.76046	-1.03848	-0.44401	-0.40465	-0.46087
	-0.7758	-1.25648	-0.4633	-0.65909	-0.72592	-0.16375			-0.04783	-0.26263	-0.34985	-0.45704			0.059259	-0.14955	-0.09833	-0.30735	-0.16276	-0.40428			-0.72592	-0.16375	-0.7758	-1.11851	-0.42256	-0.45915	-0.50007
	-0.71694	-1.28605	-0.48725	-0.53843	-0.70739	-0.18643			-0.05526	-0.19337	-0.29762	-0.43558			0.042962	-0.31206	-0.09824	-0.42298	-0.16648	-0.58673			-0.70739	-0.18643	-0.71694	-1.00668	-0.42966	-0.38714	-0.54456
	-0.62579	-1.25985	-0.47125	-0.53139	-0.75161	-0.24946			-0.00318	-0.17296	-0.29289	-0.35162			0.191164	-0.11338	-0.04175	-0.3063	-0.16768	-0.49794			-0.75161	-0.24946	-0.62579	-0.95603	-0.29346	-0.45967	-0.48762
	-0.49844	-1.20832	-0.49143	-0.4529	-0.7845	-0.19565			-0.0673	-0.23277	-0.19746	-0.47004			0.169283	0.225989	-0.17998	-0.29292	-0.27434	-0.69525			-0.7845	-0.19565	-0.49844	-0.91279	-0.43169	-0.40512	-0.57664
	0.062706	-1.2375	-0.55471	-0.49968	-0.64152	-0.1385			0.064147	-0.17317	-0.22342	-0.4428			0.092145	0.789108	-0.1485	-0.31104	-0.21245	-0.7099			-0.64152	-0.1385	0.062706	-1.08226	-0.32717	-0.40532	-0.54197
	0.731371	-1.22743	-0.51598	-0.54741	-0.63176	-0.17572			-0.01002	-0.34302	-0.1949	-0.38811			0.075374	1.16964	-0.21399	-0.40691	-0.24609	-0.84732			-0.63176	-0.17572	0.731371	-1.00227	-0.34969	-0.39879	-0.55988
	0.72463	-1.25614	-0.62482	-0.51158	-0.68379	-0.09067			0.008007	-0.24934	-0.12253	-0.38598			-0.07056	0.47073	-0.15616	-0.37103	-0.24575	-1.00073			-0.68379	-0.09067	0.72463	-1.0316	-0.36303	-0.46651	-0.51979
	-0.04455	-1.20566	-0.5108	-0.64392	-0.76847	-0.13495			-0.05789	-0.24457	-0.18446	-0.3733			0.040904	-0.16761	-0.10974	-0.40912	-0.27619	-1.00784			-0.76847	-0.13495	-0.04455	-1.10795	-0.24502	-0.45354	-0.54038
	-0.70214	-1.24087	-0.4897	-0.70635	-0.91156	-0.07158			0.020233	-0.22102	-0.15924	-0.29996			0.005062	-0.65688	-0.09228	-0.40326	-0.22599	-1.03837			-0.91156	-0.07158	-0.70214	-1.1085	-0.42359	-0.4581	-0.51069
	-0.87407	-1.25439	-0.49888	-0.64923	-0.9034	-0.18866			-0.05402	-0.2609	-0.19983	-0.28437			0.188153	-0.89025	-0.16824	-0.48606	-0.25679	-1.09478			-0.9034	-0.18866	-0.87407	-1.07116	-0.35589	-0.38098	-0.54425
	-0.97	-1.2822	-0.48274	-0.60387	-0.75703	-0.07981			-0.10979	-0.2431	-0.18348	-0.21369			0.251509	-1.1357	-0.10461	-0.45064	-0.20977	-1.0485			-0.75703	-0.07981	-0.97	-1.18962	-0.30164	-0.39992	-0.50598
	-0.95246	-1.27307	-0.47772	-0.72376	-0.68237	-0.16762			-0.06147	-0.24658	-0.17286	-0.22823			0.140009	-1.19452	-0.16959	-0.49627	-0.11102	-1.06835			-0.68237	-0.16762	-0.95246	-1.01739	-0.35993	-0.40424	-0.55664
	-1.03008	-1.23222	-0.47804	-0.66425	-0.57579	-0.1363			-0.12227	-0.24107	-0.22458	-0.13228			0.248771	-1.32135	-0.16143	-0.45362	-0.21219	-1.07816			-0.57579	-0.1363	-1.03008	-0.92019	-0.24237	-0.3799	-0.50751
	-0.99566	-1.21078	-0.41665	-0.61215	-0.51236	-0.12396			-0.04101	-0.12579	-0.24259	-0.26979			0.344906	-1.03624	-0.08002	-0.34366	-0.29348	-1.01447			-0.51236	-0.12396	-0.99566	-1.08591	-0.35421	-0.28421	-0.55761
	-0.99018	-1.15295	-0.48689	-0.65114	-0.49891	-0.16006			-0.07062	-0.12506	-0.32448	-0.28125			0.311093	-0.7257	-0.03266	-0.28753	-0.25629	-1.01535			-0.49891	-0.16006	-0.99018	-1.001	-0.37984	-0.33109	-0.53931
	-0.99917	-1.15994	-0.58021	-0.73269	-0.44459	-0.16107			-0.06337	-0.05662	-0.2703	-0.16666			0.357957	-1.01628	0.117397	-0.30682	-0.21736	-0.95348			-0.44459	-0.16107	-0.99917	-1.11318	-0.25638	-0.43636	-0.53343
	-0.99264	-0.8968	-0.50248	-0.74104	-0.7354	-0.15689			-0.04038	-0.14771	-0.20422	0.003576			0.468519	-0.28115	0.328757	-0.21763	-0.26828	-0.82745			-0.7354	-0.15689	-0.99264	-1.06644	-0.43059	-0.36194	-0.57827
	-0.89868	-0.76136	-0.44164	-0.69464	-0.62954	-0.08272			-0.03864	-0.24599	-0.06024	0.120521			0.60858	0.094967	0.338612	-0.25185	-0.33294	-0.86506			-0.62954	-0.08272	-0.89868	-1.01251	-0.38934	-0.3917	-0.49943
	-0.93376	-0.90628	-0.4875	-0.69866	-0.61252	-0.14636			-0.07424	-0.25933	-0.06515	0.151323			0.659775	-0.55687	0.131337	-0.38101	-0.2382	-0.89188			-0.61252	-0.14636	-0.93376	-1.07945	-0.36113	-0.40615	-0.53449
	-0.92277	-1.04733	-0.4773	-0.73239	-0.56717	-0.20985			-0.0553	-0.19483	-0.03374	0.072058			0.707923	-0.88099	0.021557	-0.43456	-0.22317	-0.92538			-0.56717	-0.20985	-0.92277	-1.04699	-0.26585	-0.46176	-0.56914
	-0.89421	-1.05941	-0.4863	-0.66748	-0.63338	-0.15515			-0.05987	-0.10868	-0.05471	-0.01065			0.61111	-1.17652	-0.06563	-0.49371	-0.29501	-0.78353			-0.63338	-0.15515	-0.89421	-1.07069	-0.41572	-0.37121	-0.44178
	-0.91791	-1.17867	-0.51665	-0.75098	-0.63972	-0.08249			-0.08639	-0.22165	-0.00653	-0.203			0.571112	-1.30401	-0.06107	-0.47883	-0.21423	-0.98874			-0.63972	-0.08249	-0.91791	-1.12979	-0.33593	-0.42984	-0.48339
	-0.90786	-1.18919	-0.51496	-0.67537	-0.51729	-0.2225			-0.1244	-0.21343	0.075998	-0.24379			0.449557	-1.38984	-0.04355	-0.55143	-0.18462	-1.09151			-0.51729	-0.2225	-0.90786	-1.06169	-0.24831	-0.51096	-0.50802
	-0.92546	-1.18832	-0.59569	-0.80984	-0.6296	-0.11551			-0.01312	-0.24679	1.11295	-0.28483			0.354754	-1.44458	-0.09416	-0.44459	-0.2283	-1.18806			-0.6296	-0.11551	-0.92546	-1.19299	-0.35996	-0.47258	-0.55981
	-0.98655	-1.11955	-0.51486	-0.60345	-0.56833	-0.19758			-0.01747	-0.27686	3.17636	-0.244			0.482607	-1.35615	-0.07583	-0.52742	-0.22227	-1.20349			-0.56833	-0.19758	-0.98655	-1.07761	-0.25229	-0.41338	-0.48274
	-0.96284	-1.18494	-0.54777	-0.73163	-0.64295	-0.1506			0.100417	-0.2686	3.27626	-0.29248			0.465766	-1.31536	-0.0183	-0.50109	-0.23944	-1.17872			-0.64295	-0.1506	-0.96284	-1.04032	-0.31753	-0.43952	-0.50298
	-0.95057	-1.20789	-0.53738	-0.63994	-0.65818	-0.18916			0.145157	-0.29029	1.36037	-0.30735			0.415714	-1.25937	-0.04707	-0.48528	-0.23063	-0.9566			-0.65818	-0.18916	-0.95057	-1.11565	-0.32384	-0.34024	-0.56204
	-0.90665	-1.12964	-0.70864	-0.57836	-0.50697	-0.13488			0.235516	-0.25656	0.339499	-0.22648			0.098658	-1.21361	-0.0097	-0.37855	-0.12456	-0.78583			-0.50697	-0.13488	-0.90665	-1.07905	-0.29641	-0.35533	-0.51454
	-0.9371	-1.21679	-0.66973	-0.5485	-0.4904	-0.12204			0.081562	-0.26082	-0.01585	-0.1416			0.144133	-1.0599	0.045481	-0.29463	-0.33	-0.64744			-0.4904	-0.12204	-0.9371	-1.13533	-0.38172	-0.39738	-0.44702
	-0.90366	-1.17027	-0.65915	-0.52564	-0.70188	-0.11269			0.078418	-0.31755	-0.1681	-0.12945			0.105611	-0.90602	0.015979	-0.22575	-0.20464	-0.7466			-0.70188	-0.11269	-0.90366	-1.169	-0.33069	-0.47729	-0.56571
	-0.88267	-1.22854	-0.63215	-0.54698	-0.51735	-0.1953			0.009459	-0.26888	-0.26507	-0.2363			0.027791	-0.54189	-0.03021	-0.32439	-0.26794	-0.77826			-0.51735	-0.1953	-0.88267	-1.17834	-0.3615	-0.42474	-0.5795
	-0.84254	-1.13754	-0.61691	-0.57125	-0.58099	-0.10057			-0.00997	-0.27634	-0.30812	-0.10313			0.054754	0.63982	-0.04638	-0.28252	-0.19586	-0.71089			-0.58099	-0.10057	-0.84254	-1.101	-0.30941	-0.50605	-0.5049
	-0.88282	-1.17985	-0.58055	-0.4344	-0.65042	-0.2239			-0.0445	-0.19705	-0.34853	-0.01169			0.22095	1.23216	-0.04849	-0.43407	-0.29387	-0.66751			-0.65042	-0.2239	-0.88282	-1.02016	-0.22799	-0.44873	-0.48803
	-0.66661	-1.25417	-0.6916	-0.63321	-0.58807	-0.19032			-0.05438	-0.21388	-0.32448	-0.06065			0.30621	1.45383	-0.06404	-0.42708	-0.23724	-0.68867			-0.58807	-0.19032	-0.66661	-1.19398	-0.31101	-0.37803	-0.49721
	-0.68892	-1.19004	-0.63879	-0.62993	-0.54445	-0.19168			-0.13783	-0.14452	-0.33061	-0.10608			0.370087	0.993571	-0.0717	-0.67255	-0.29303	-0.83465			-0.54445	-0.19168	-0.68892	-1.14431	-0.2863	-0.48772	-0.45137
	-0.38358	-0.91996	-0.63201	-0.63005	-0.66163	-0.20056			-0.12047	-0.26196	-0.32917	-0.34435			0.522899	0.110306	-6.2e-06	-0.57692	-0.17862	-0.82205			-0.66163	-0.20056	-0.38358	-1.11616	-0.27227	-0.46457	-0.51239
	-0.14202	-0.51013	-0.61251	-0.64467	-0.47021	-0.23129			-0.10225	-0.29028	-0.33126	-0.22521			0.378522	-0.7045	-0.02107	-0.52853	-0.27093	-0.88781			-0.47021	-0.23129	-0.14202	-1.19812	-0.25116	-0.46914	-0.49286
	-0.35674	-0.05236	-0.49004	-0.55986	-0.50615	-0.17395			-0.11343	-0.28702	-0.33064	-0.30543			0.146534	-1.15577	0.011277	-0.5504	-0.35887	-1.00106			-0.50615	-0.17395	-0.35674	-1.14351	-0.31497	-0.47034	-0.61132
	-0.64553	0.545658	-0.5747	-0.61271	-0.58983	-0.15298			-0.10008	-0.27891	-0.3844	-0.19624			-0.0982	-1.2926	0.008118	-0.50132	-0.27921	-0.9359			-0.58983	-0.15298	-0.64553	-1.09056	-0.24922	-0.47254	-0.47567
	-0.83547	0.143238	-0.5556	-0.57662	-0.6191	-0.18684			-0.09288	-0.19005	-0.31389	-0.13249			-0.24893	-1.16788	-0.03425	-0.43809	-0.26361	-0.84354			-0.6191	-0.18684	-0.83547	-1.15457	-0.30277	-0.53645	-0.53389
	-0.93645	-0.65082	-0.6321	-0.62912	-0.66205	-0.22193			-0.01792	-0.208	-0.18498	-0.09348			-0.41769	-0.6262	-0.04126	-0.34574	-0.35203	-0.97688			-0.66205	-0.22193	-0.93645	-1.1166	-0.35752	-0.49766	-0.47815
	-0.967	-1.07803	-0.61773	-0.60839	-0.48311	-0.17936			0.187888	-0.20344	0.082174	-0.01249			-0.55639	-0.52085	-0.03144	-0.4122	-0.37873	-1.03521			-0.48311	-0.17936	-0.967	-1.15695	-0.23255	-0.46718	-0.5357
	-0.93079	-1.26894	-0.682	-0.5466	-0.52507	-0.14129			0.129434	-0.07874	0.071388	-0.10168			-0.68501	-0.22298	-0.0525	-0.57606	-0.3929	-0.98675			-0.52507	-0.14129	-0.93079	-1.15201	-0.35634	-0.39974	-0.49956
	-0.97865	-1.27786	-0.70101	-0.59371	-0.42453	-0.15761			0.001094	-0.19959	-0.06859	-0.34302			-0.72952	-0.47179	-0.06365	-0.53314	-0.36536	-0.82793			-0.42453	-0.15761	-0.97865	-1.12507	-0.34937	-0.43704	-0.54643
	-0.93692	-1.28877	-0.71798	-0.60114	-0.57161	-0.14803			-0.11006	-0.20954	-0.12506	-0.41381			-0.71353	-0.61625	-0.0723	-0.5607	-0.35114	-0.78918			-0.57161	-0.14803	-0.93692	-1.07085	-0.28612	-0.35931	-0.47009
	-0.97929	-1.18791	-0.68603	-0.61083	-0.57355	-0.24766			-0.06602	-0.21589	-0.17944	-0.42107			-0.7403	-0.5479	-0.09943	-0.55802	-0.41741	-0.81252			-0.57355	-0.24766	-0.97929	-1.0895	-0.37091	-0.40592	-0.5246
	-0.87079	-1.13609	-0.72168	-0.63031	-0.62492	-0.20103			-0.06882	-0.24182	-0.05999	-0.37655			-0.78787	-0.74978	-0.03286	-0.57177	-0.36606	-0.816			-0.62492	-0.20103	-0.87079	-1.11775	-0.29411	-0.36192	-0.6038
	-0.90548	-0.87691	-0.78352	-0.63353	-0.49217	-0.18738			-0.10729	-0.21133	-0.05325	-0.39851			-0.73865	-0.66953	-0.03061	-0.58566	-0.44495	-0.64118			-0.49217	-0.18738	-0.90548	-0.9762	-0.29195	-0.45423	-0.53335
	-0.82621	-0.54481	-0.75856	-0.43365	-0.48631	-0.2939			-0.11822	-0.13918	0.06744	-0.36887			-0.72485	-0.56964	-0.03773	-0.50123	-0.31253	-0.35095			-0.48631	-0.2939	-0.82621	-1.13093	-0.27148	-0.45381	-0.54453
	-0.81835	-0.45526	-0.73587	-0.4816	-0.50341	-0.18355			0.023707	-0.17199	0.089425	-0.43164			-0.68466	-0.66781	-0.07736	-0.4595	-0.31551	-0.11463			-0.50341	-0.18355	-0.81835	-1.19219	-0.32468	-0.48149	-0.52391
	-0.91911	-0.91801	-0.71778	-0.52908	-0.38662	-0.17676			-0.11342	-0.16828	0.100241	-0.3115			-0.67725	-0.85263	-0.01646	-0.38946	-0.26224	0.120864			-0.38662	-0.17676	-0.91911	-1.14281	-0.22567	-0.45501	-0.45476
	-0.92765	-1.21518	-0.63648	-0.61084	-0.53983	-0.13566			-0.06584	-0.315	-0.08666	-0.45005			-0.61076	-0.61273	-0.04546	-0.47998	-0.2461	0.171234			-0.53983	-0.13566	-0.92765	-1.06597	-0.27644	-0.42342	-0.41441
	-1.01326	-1.30414	-0.66349	-0.69819	-0.47591	-0.23153			0.037589	-0.26705	-0.21771	-0.3837			-0.58456	0.150557	-0.06673	-0.54559	-0.21302	0.063846			-0.47591	-0.23153	-1.01326	-1.11283	-0.42559	-0.40885	-0.49986
	-0.932	-1.31782	-0.71637	-0.67994	-0.49466	-0.17399			-0.01308	-0.21555	-0.2628	-0.45052			-0.58132	0.347221	-0.05301	-0.3662	-0.22839	-0.26227			-0.49466	-0.17399	-0.932	-1.16203	-0.40104	-0.47207	-0.45726
	-0.96918	-1.35304	-0.73879	-0.74596	-0.395	-0.19966			0.120893	-0.2102	-0.27854	-0.375			-0.5357	0.089244	-0.07924	-0.45611	-0.14277	-0.49966			-0.395	-0.19966	-0.96918	-1.14791	-0.37016	-0.4561	-0.44649
	-0.91066	-1.34654	-0.74478	-0.69557	-0.45103	-0.18155			0.096255	-0.23379	-0.14268	-0.2668			-0.36584	0.301691	-0.08519	-0.38846	-0.14488	-0.73489			-0.45103	-0.18155	-0.91066	-1.09567	-0.2902	-0.40331	-0.44408
	-0.93875	-1.37624	-0.68444	-0.73812	-0.50532	-0.16601			0.072113	-0.23713	-0.08894	-0.23452			-0.26788	-0.31071	-0.13581	-0.39658	-0.17889	-0.81749			-0.50532	-0.16601	-0.93875	-1.02715	-0.28888	-0.37329	-0.42139
	-0.89531	-1.40784	-0.70841	-0.8183	-0.40434	-0.12288			0.135651	-0.19771	0.179831	-0.27221			-0.15091	-0.56765	-0.11236	-0.32451	-0.15078	-0.68395			-0.40434	-0.12288	-0.89531	-1.11141	-0.38112	-0.38048	-0.40698
	-0.83446	-1.42967	-0.62898	-0.76054	-0.5711	-0.13306			0.106976	-0.25502	1.21314	-0.32958			-0.12223	-0.47694	-0.15565	-0.35367	-0.25854	-0.59756			-0.5711	-0.13306	-0.83446	-1.06046	-0.42812	-0.42111	-0.40321
	-0.86746	-1.41563	-0.63579	-0.71841	-0.47539	-0.20123			0.155491	-0.31019	2.2334	-0.33314			-0.19263	0.147356	-0.08601	-0.36548	-0.18853	-0.47535			-0.47539	-0.20123	-0.86746	-1.15486	-0.28501	-0.34196	-0.38403
	-0.76023	-1.41381	-0.63437	-0.64858	-0.44725	-0.12438			0.08057	-0.2914	1.17525	-0.33287			-0.1847	0.682713	-0.03883	-0.32173	-0.20311	-0.42868			-0.44725	-0.12438	-0.76023	-1.12986	-0.30822	-0.32739	-0.50024
	-0.57784	-1.3915	-0.606	-0.51834	-0.59087	-0.20031			0.105285	-0.28445	0.263673	-0.3448			-0.07999	1.34591	-0.06072	-0.2038	-0.20091	-0.57462			-0.59087	-0.20031	-0.57784	-1.02143	-0.32341	-0.31547	-0.48251
	-0.46316	-1.36898	-0.60084	-0.62762	-0.49991	-0.21236			-0.01036	-0.36223	-0.13251	-0.25609			0.060609	1.10004	-0.01653	-0.39798	-0.21441	-0.6606			-0.49991	-0.21236	-0.46316	-0.95267	-0.30232	-0.41769	-0.54306
	-0.30043	-1.37539	-0.67215	-0.63541	-0.45383	-0.19143			0.033927	-0.24606	-0.38666	-0.3338			0.375345	1.2881	-0.00076	-0.4291	-0.18135	-0.8996			-0.45383	-0.19143	-0.30043	-0.99875	-0.37451	-0.46758	-0.52978
	-0.31318	-1.36828	-0.72408	-0.74222	-0.46685	-0.2147			0.068571	-0.32836	-0.46671	-0.31031			0.477418	0.540656	-0.03034	-0.50019	-0.16784	-0.96505			-0.46685	-0.2147	-0.31318	-1.07903	-0.34984	-0.52212	-0.52066
	-0.60379	-1.34174	-0.68398	-0.79105	-0.59578	-0.21595			0.005781	-0.31059	-0.46294	-0.35088			0.413766	-0.1604	-0.06934	-0.49485	-0.22801	-0.89557			-0.59578	-0.21595	-0.60379	-1.04167	-0.48324	-0.50052	-0.62121
	-0.89347	-1.32263	-0.7294	-0.74287	-0.55002	-0.08287			0.122609	-0.3486	-0.54607	-0.37432			0.4822	-0.7276	-0.10011	-0.52046	-0.31296	-0.883			-0.55002	-0.08287	-0.89347	-0.96785	-0.3856	-0.46675	-0.57323
	-1.01706	-1.43494	-0.73333	-0.71157	-0.48233	-0.24471			0.255643	-0.29584	-0.51796	-0.4119			0.417568	-0.95683	-0.21012	-0.52564	-0.36291	-0.8405			-0.48233	-0.24471	-1.01706	-1.07935	-0.41334	-0.58634	-0.46899
	-0.999	-1.39632	-0.70366	-0.73039	-0.55632	-0.16304			0.154189	-0.13222	-0.56224	-0.42334			0.382532	-0.85381	-0.12615	-0.50272	-0.32122	-0.29548			-0.55632	-0.16304	-0.999	-0.90045	-0.41628	-0.40027	-0.45295
	-1.05167	-1.36032	-0.74967	-0.75043	-0.44474	-0.1004			0.026035	-0.32779	-0.38579	-0.30814			0.432164	-0.16332	-0.05492	-0.43729	-0.29543	-0.1716			-0.44474	-0.1004	-1.05167	-1.06544	-0.42603	-0.31618	-0.53724
	-1.02089	-1.34694	-0.74332	-0.64366	-0.47065	-0.15112			-0.02713	-0.30757	-0.13685	-0.37768			0.370777	0.254174	0.021268	-0.29451	-0.33464	-0.15664			-0.47065	-0.15112	-1.02089	-1.00078	-0.48131	-0.41371	-0.43301
	-1.02229	-1.32546	-0.73721	-0.66182	-0.5645	-0.16823			-0.04336	-0.29328	0.171636	-0.24414			0.172144	0.336733	0.011475	-0.28994	-0.27243	-0.31101			-0.5645	-0.16823	-1.02229	-1.07409	-0.38822	-0.32655	-0.48133
	-0.9439	-0.80156	-0.74432	-0.65229	-0.52547	-0.09001			-0.04115	-0.1579	0.167139	-0.31198			-0.04301	0.651027	-0.03822	-0.34447	-0.24143	-0.44319			-0.52547	-0.09001	-0.9439	-0.98522	-0.44328	-0.38587	-0.48394
	-1.04929	0.134797	-0.71339	-0.59519	-0.56191	-0.07421			-0.00445	-0.16724	-0.14372	-0.3359			-0.02684	0.820649	-0.01947	-0.41553	-0.21625	-0.7075			-0.56191	-0.07421	-1.04929	-1.07209	-0.31725	-0.49028	-0.57436
	-1.0321	0.151963	-0.77463	-0.58793	-0.64967	-0.14461			-0.05433	-0.29879	-0.33919	-0.30517			-0.07717	0.332332	-0.12333	-0.49303	-0.23354	-0.79939			-0.64967	-0.14461	-1.0321	-1.01586	-0.41258	-0.2982	-0.54551
	-0.94495	-0.25141	-0.74291	-0.63075	-0.57318	-0.08267			0.003114	-0.21436	-0.49482	-0.34424			-0.03624	-0.01212	-0.10804	-0.42111	-0.10094	-0.78664			-0.57318	-0.08267	-0.94495	-1.09807	-0.40181	-0.32318	-0.52048
	-1.01066	0.0451	-0.78115	-0.66949	-0.57616	-0.25001			0.075777	-0.23286	-0.5729	-0.23146			0.085225	0.681854	-0.15876	-0.44335	-0.24648	-0.8398			-0.57616	-0.25001	-1.01066	-1.0293	-0.43171	-0.41578	-0.49319
	-0.95214	-0.50335	-0.7422	-0.67466	-0.60399	-0.23312			0.112899	-0.21671	-0.6041	-0.18995			0.024894	0.681806	-0.14731	-0.42368	-0.21095	-0.92482			-0.60399	-0.23312	-0.95214	-1.07748	-0.40114	-0.42096	-0.51584
	-1.01225	-0.95823	-0.73249	-0.71538	-0.5039	-0.16511			0.176835	-0.20421	-0.61493	-0.22884			0.098768	1.02228	-0.1704	-0.37464	-0.24299	-0.97878			-0.5039	-0.16511	-1.01225	-0.98235	-0.35172	-0.39585	-0.50456
	-0.99976	-0.94641	-0.73626	-0.64971	-0.5866	-0.10842			0.141904	-0.20555	-0.58714	-0.24065			0.058961	0.498997	-0.1191	-0.29626	-0.24472	-1.12641			-0.5866	-0.10842	-0.99976	-1.07386	-0.42209	-0.42026	-0.51659
	-1.02546	-1.03158	-0.76642	-0.67295	-0.34898	-0.01468			0.091444	-0.19802	-0.50873	-0.31579			0.009493	0.416301	-0.06845	-0.20981	-0.35305	-1.10824			-0.34898	-0.01468	-1.02546	-1.05109	-0.39014	-0.44138	-0.50591
	-0.95475	-1.16975	-0.74615	-0.60965	-0.59746	-0.02211			0.126332	-0.17303	-0.50255	-0.35375			-0.05834	0.255531	0.03408	-0.09759	-0.25971	-1.19522			-0.59746	-0.02211	-0.95475	-1.06851	-0.52868	-0.45018	-0.47742
	-0.95997	-1.28695	-0.74906	-0.50349	-0.5455	-0.10024			0.160227	-0.2157	-0.44081	-0.33363			-0.22835	0.019086	0.085932	0.08492	-0.29496	-1.20196			-0.5455	-0.10024	-0.95997	-1.1011	-0.4003	-0.35761	-0.46744
	-0.85393	-1.17747	-0.76264	-0.61478	-0.58848	-0.11828			0.108162	-2.8e-05	-0.44847	-0.27811			-0.30827	0.00497	0.030664	-0.05428	-0.1877	-1.04428			-0.58848	-0.11828	-0.85393	-0.99298	-0.47954	-0.40648	-0.43874
	-0.84769	-0.40071	-0.72948	-0.64833	-0.41963	-0.05891			0.110003	-0.03718	-0.49407	-0.33714			-0.47244	-0.03886	-0.10981	-0.24405	-0.26559	-0.97366			-0.41963	-0.05891	-0.84769	-0.93835	-0.50924	-0.50668	-0.38859
	-0.78871	0.198746	-0.78633	-0.6482	-0.49879	-0.06505			0.081674	0.016591	-0.55592	-0.29904			-0.49743	0.035679	-0.03823	-0.44896	-0.15023	-0.95503			-0.49879	-0.06505	-0.78871	-0.94703	-0.41417	-0.27711	-0.46618
	-0.82585	-0.59932	-0.71232	-0.64411	-0.58096	-0.11882			0.090078	-0.10148	-0.59831	-0.34802			-0.47352	0.25684	-0.0732	-0.44281	-0.22811	-0.86962			-0.58096	-0.11882	-0.82585	-1.02537	-0.45007	-0.3312	-0.49702
	-0.87756	-1.06992	-0.73796	-0.60942	-0.52039	-0.10425			0.081445	-0.182	-0.57552	-0.33271			-0.50155	0.553839	-0.14196	-0.49204	-0.15653	-0.81153			-0.52039	-0.10425	-0.87756	-1.005	-0.3839	-0.31812	-0.39167
	-0.95509	-1.38394	-0.68467	-0.52906	-0.53072	-0.16613			0.056849	-0.23042	-0.54553	-0.32033			-0.43827	0.639694	-0.15339	-0.46612	-0.25124	-0.80791			-0.53072	-0.16613	-0.95509	-0.94611	-0.31931	-0.39479	-0.35324
	-0.85846	-1.40989	-0.71624	-0.56089	-0.47616	-0.23364			0.067989	-0.19164	-0.54716	-0.35992			-0.40383	0.466108	-0.13662	-0.55594	-0.30415	-0.74184			-0.47616	-0.23364	-0.85846	-1.03754	-0.35119	-0.27933	-0.33413
	-0.86578	-1.3681	-0.69626	-0.62973	-0.61123	-0.10625			0.084975	-0.18517	-0.52276	-0.47012			-0.39066	0.217145	-0.08979	-0.56393	-0.27225	-0.80369			-0.61123	-0.10625	-0.86578	-1.095	-0.44663	-0.32001	-0.32846
	-0.89096	-1.24658	-0.70714	-0.55244	-0.49178	-0.19518			0.182679	-0.17333	-0.40662	-0.36648			-0.24277	0.208358	-0.04791	-0.48144	-0.345	-0.67874			-0.49178	-0.19518	-0.89096	-1.06589	-0.41371	-0.32441	-0.09351
	-0.85621	-0.75164	-0.73618	-0.59597	-0.50222	-0.18192			0.028647	-0.21955	-0.39503	-0.3459			-0.18174	0.113772	-0.07401	-0.4758	-0.30775	-0.78513			-0.50222	-0.18192	-0.85621	-0.95111	-0.42581	-0.37368	0.101538
	-0.65175	-0.60605	-0.81662	-0.57718	-0.50877	-0.2432			-0.03528	-0.14771	-0.30345	-0.3856			-0.22884	0.056181	-0.20931	-0.49349	-0.41831	-0.75192			-0.50877	-0.2432	-0.65175	-0.97608	-0.39057	-0.36857	0.063826
	-0.54076	-0.82839	-0.82096	-0.62045	-0.51964	-0.12967			0.050176	-0.23237	-0.13737	-0.48059			-0.21521	-0.12643	-0.17838	-0.30013	-0.40995	-0.8149			-0.51964	-0.12967	-0.54076	-0.92037	-0.35878	-0.37184	-0.11661
	0.002505	-1.1053	-0.82147	-0.67421	-0.54401	-0.19845			-0.02235	-0.22077	0.313563	-0.40631			-0.17919	0.059236	-0.12712	-0.44947	-0.39793	-0.91406			-0.54401	-0.19845	0.002505	-0.88032	-0.37656	-0.43943	-0.24477
	-0.04051	-1.26146	-0.88468	-0.69973	-0.57799	-0.2234			-0.06236	-0.16761	0.86733	-0.41998			-0.2689	0.310373	-0.18924	-0.37553	-0.34994	-0.88615			-0.57799	-0.2234	-0.04051	-0.96346	-0.42447	-0.43867	-0.39321
	-0.35074	-1.12226	-0.86656	-0.71674	-0.61399	-0.16072			-0.13379	-0.17552	0.600172	-0.42115			-0.26441	0.70055	-0.17259	-0.35653	-0.3412	-0.82329			-0.61399	-0.16072	-0.35074	-1.06916	-0.53231	-0.51557	-0.49741
	-0.72143	-0.76197	-0.83145	-0.64994	-0.63578	-0.14518			-0.0973	0.085693	-0.06904	-0.35691			-0.32521	0.598312	-0.21918	-0.32416	-0.17842	-0.7056			-0.63578	-0.14518	-0.72143	-1.05267	-0.38627	-0.43156	-0.44112
	-0.968	-0.85164	-0.79715	-0.65816	-0.50631	-0.20383			-0.11907	0.549925	-0.42519	-0.31281			-0.4932	0.396704	-0.183	-0.29719	-0.2289	-0.791			-0.50631	-0.20383	-0.968	-1.00405	-0.41542	-0.44361	-0.42583
	-0.99554	-1.15498	-0.79431	-0.69623	-0.5779	-0.17797			-0.06324	0.520372	-0.50972	-0.20257			-0.57151	0.041326	-0.23877	-0.34704	-0.20222	-0.6627			-0.5779	-0.17797	-0.99554	-1.087	-0.44695	-0.38263	-0.49843
	-1.03216	-1.43591	-0.73119	-0.70091	-0.52421	-0.24449			-0.09229	0.091064	-0.43955	-0.29254			-0.5014	-0.07	-0.15542	-0.43747	-0.30624	-0.53806			-0.52421	-0.24449	-1.03216	-1.04883	-0.40982	-0.35951	-0.52173
	-1.00248	-1.5067	-0.79865	-0.63331	-0.65788	-0.30655			-0.08765	-0.08968	-0.49425	-0.3631			-0.47432	0.079758	-0.21054	-0.5676	-0.32625	-0.43845			-0.65788	-0.30655	-1.00248	-0.99433	-0.39737	-0.44707	-0.49391
	-1.12092	-1.49199	-0.80001	-0.5975	-0.62051	-0.30199			-0.12012	-0.18736	-0.51975	-0.40214			-0.44415	0.021939	-0.25179	-0.46488	-0.23059	-0.34959			-0.62051	-0.30199	-1.12092	-1.01905	-0.46736	-0.46647	-0.47425
	-1.00683	-1.47197	-0.82737	-0.68166	-0.5446	-0.28526			-0.07826	-0.2762	-0.67264	-0.29598			-0.41067	0.630946	-0.18591	-0.54579	-0.3974	-0.39139			-0.5446	-0.28526	-1.00683	-1.11461	-0.39638	-0.48019	-0.5301
	-1.02954	-1.43776	-0.69259	-0.61522	-0.6497	-0.26257			-0.13232	-0.21636	-0.70574	-0.24432			-0.30318	0.779982	-0.19616	-0.59714	-0.39794	-0.47717			-0.6497	-0.26257	-1.02954	-0.99143	-0.38504	-0.435	-0.51515
	-0.92443	-1.48103	-0.77816	-0.62246	-0.63985	-0.24209			-0.16669	-0.2112	-0.73861	-0.31341			-0.28389	1.56184	-0.17674	-0.42917	-0.38307	-0.63832			-0.63985	-0.24209	-0.92443	-0.99183	-0.43652	-0.41576	-0.4864
	-0.94928	-1.38989	-0.79633	-0.55609	-0.64288	-0.37478			-0.15989	-0.21783	-0.69352	-0.34015			-0.08715	0.945942	-0.16399	-0.42227	-0.426	-0.86667			-0.64288	-0.37478	-0.94928	-1.04266	-0.41974	-0.34882	-0.5295
	-0.89537	-1.47107	-0.77934	-0.53701	-0.52859	-0.29381			-0.22553	-0.19463	-0.62273	-0.28878			-0.00541	0.917373	-0.06482	-0.44275	-0.46312	-0.80436			-0.52859	-0.29381	-0.89537	-1.06915	-0.36506	-0.33894	-0.60087
	-0.92475	-1.43639	-0.75389	-0.55973	-0.65468	-0.25697			-0.16677	-0.10776	-0.71002	-0.39614			-0.09565	0.92347	-0.09432	-0.47116	-0.47525	-0.77867			-0.65468	-0.25697	-0.92475	-1.07188	-0.42257	-0.45892	-0.56504
	-1.01378	-1.39286	-0.83943	-0.46451	-0.58124	-0.28529			-0.12895	0.194937	-0.71923	-0.31912			-0.193	0.745506	-0.1264	-0.42385	-0.46057	-0.35619			-0.58124	-0.28529	-1.01378	-1.09645	-0.31968	-0.42301	-0.50326
	-1.01951	-1.40858	-0.78758	-0.65143	-0.47666	-0.36965			-0.07666	0.448601	-0.75243	-0.22937			-0.21052	0.540382	-0.11421	-0.49964	-0.3288	0.653116			-0.47666	-0.36965	-1.01951	-1.11395	-0.58401	-0.45746	-0.52213
	-0.95814	-1.39488	-0.75161	-0.65365	-0.67774	-0.31481			-0.20913	0.197355	-0.77504	-0.37303			-0.26693	0.326461	-0.26537	-0.57961	-0.13758	1.89174			-0.67774	-0.31481	-0.95814	-1.09672	-0.46865	-0.34293	-0.5033
	-0.90788	-1.25884	-0.67734	-0.67252	-0.58332	-0.33484			-0.20959	-0.11862	-0.77005	-0.35011			-0.28071	0.172415	-0.17965	-0.48185	-0.16926	1.6681			-0.58332	-0.33484	-0.90788	-0.97534	-0.422	-0.39136	-0.46149
	-0.96457	-0.67609	-0.70651	-0.73079	-0.4841	-0.31199			-0.10666	-0.18325	-0.69648	-0.30845			-0.33128	0.390281	-0.14324	-0.52558	-0.098	1.09458			-0.4841	-0.31199	-0.96457	-1.09603	-0.40503	-0.43403	-0.48216
	-0.93081	0.074908	-0.74471	-0.69272	-0.51212	-0.23975			-0.13405	-0.25502	-0.66173	-0.39652			-0.39274	0.40384	-0.20683	-0.47484	-0.14677	0.609318			-0.51212	-0.23975	-0.93081	-1.08198	-0.3893	-0.41227	-0.43042
	-0.8509	-0.09833	-0.73373	-0.66617	-0.53365	-0.25605			-0.18836	-0.33098	-0.70668	-0.43378			-0.45631	0.232454	-0.19491	-0.43191	-0.1793	0.373606			-0.53365	-0.25605	-0.8509	-1.04349	-0.4381	-0.41678	-0.42063
	-0.86192	-0.78481	-0.78746	-0.65813	-0.45955	-0.33282			-0.16591	-0.34383	-0.75501	-0.31421			-0.44575	0.179647	-0.22923	-0.51107	-0.1433	0.00802			-0.45955	-0.33282	-0.86192	-0.99211	-0.41486	-0.37708	-0.45439
	-0.91792	-1.18604	-0.79138	-0.64817	-0.62616	-0.27797			-0.10937	-0.29899	-0.68398	-0.20159			-0.45283	0.244579	-0.10265	-0.40194	-0.16732	-0.2332			-0.62616	-0.27797	-0.91792	-1.07094	-0.51607	-0.36154	-0.40227
	-0.86908	-1.30831	-0.83715	-0.56158	-0.59566	-0.27625			-0.13549	-0.26773	-0.6381	-0.20911			-0.43959	0.268455	-0.15259	-0.3415	-0.06798	-0.30092			-0.59566	-0.27625	-0.86908	-1.05967	-0.49617	-0.38732	-0.4338
	-0.83918	-1.37901	-0.79301	-0.63753	-0.47022	-0.33168			-0.1485	-0.36414	-0.60478	-0.18189			-0.42655	0.505502	-0.12933	-0.41411	-0.05559	-0.47158			-0.47022	-0.33168	-0.83918	-1.14747	-0.45536	-0.41032	-0.41933
	-0.82884	-1.37508	-0.77237	-0.53104	-0.57334	-0.26513			-0.10473	-0.28296	-0.58949	-0.24738			-0.37823	0.593116	-0.14443	-0.44643	-0.0898	-0.60213			-0.57334	-0.26513	-0.82884	-1.05145	-0.52101	-0.3295	-0.43744
	-0.81211	-1.42924	-0.71543	-0.5854	-0.53834	-0.27722			-0.11999	-0.29019	-0.63217	-0.30001			-0.2867	0.355403	-0.2029	-0.32699	-0.13008	-0.88129			-0.53834	-0.27722	-0.81211	-1.06712	-0.46402	-0.36778	-0.45978
	-0.85527	-1.45508	-0.76973	-0.61757	-0.39181	-0.24818			-0.2086	-0.30337	-0.60155	-0.33862			-0.19254	0.197088	-0.12163	-0.02907	-0.17573	-1.0415			-0.39181	-0.24818	-0.85527	-1.14564	-0.43967	-0.42775	-0.51513
	-0.83741	-1.43774	-0.73057	-0.69732	-0.60689	-0.29398			-0.23751	-0.34986	-0.5731	-0.40844			-0.18935	-0.04902	-0.06776	-0.15231	-0.1463	-1.14576			-0.60689	-0.29398	-0.83741	-1.03085	-0.44322	-0.40877	-0.56281
	-0.83438	-1.43346	-0.80487	-0.64366	-0.56324	-0.3			-0.18793	-0.32119	-0.63331	-0.40296			-0.25865	-0.14408	-0.18748	-0.31504	-0.17644	-1.16742			-0.56324	-0.3	-0.83438	-1.05457	-0.53756	-0.37785	-0.50028
	-0.84369	-1.3503	-0.73668	-0.58439	-0.54352	-0.27395			-0.28084	-0.35276	-0.61491	-0.33272			-0.21219	-0.14591	-0.13462	-0.35627	-0.28514	-1.31069			-0.54352	-0.27395	-0.84369	-0.95943	-0.41453	-0.38523	-0.48033
	-0.86247	-1.38305	-0.73857	-0.61959	-0.70804	-0.24841			-0.19996	-0.3047	-0.66471	-0.34141			-0.19504	0.626991	0.007654	-0.52896	-0.26666	-1.30261			-0.70804	-0.24841	-0.86247	-1.0826	-0.5299	-0.3067	-0.47205
	-0.85121	-1.40606	-0.70751	-0.69362	-0.44937	-0.28922			-0.13277	-0.30229	-0.61289	-0.31036			-0.22154	0.534045	0.125325	-0.45404	-0.2608	-1.30642			-0.44937	-0.28922	-0.85121	-1.12767	-0.48739	-0.42066	-0.47585
	-0.87197	-1.21545	-0.68362	-0.65794	-0.51956	-0.41655			-0.17915	-0.23929	-0.5257	-0.30399			-0.15179	0.800379	0.149532	-0.46703	-0.24889	-1.17874			-0.51956	-0.41655	-0.87197	-1.0348	-0.50064	-0.36645	-0.50712
	-0.794	-1.02122	-0.68147	-0.64933	-0.62051	-0.25543			-0.17458	-0.2371	-0.48702	-0.32271			0.100241	0.818952	0.014146	-0.46985	-0.24623	-1.24037			-0.62051	-0.25543	-0.794	-1.16998	-0.35533	-0.39488	-0.46349
	-0.77964	-0.54649	-0.77864	-0.73238	-0.52918	-0.27775			-0.1431	-0.15606	-0.37723	-0.35407			0.011876	0.586091	-0.09535	-0.45814	-0.23737	-1.2699			-0.52918	-0.27775	-0.77964	-1.11563	-0.53653	-0.34047	-0.48301
	-0.6771	-0.47703	-0.79341	-0.75903	-0.6383	-0.29912			-0.16454	-0.08588	-0.29594	-0.3417			0.123169	0.616102	-0.24226	-0.50883	-0.17575	-1.33112			-0.6383	-0.29912	-0.6771	-1.12111	-0.36483	-0.47203	-0.47753
	-0.73044	-0.98403	-0.71424	-0.78058	-0.64313	-0.24312			-0.16008	-0.07878	-0.25057	-0.32219			0.069807	0.506151	-0.17073	-0.49696	-0.27951	-1.28264			-0.64313	-0.24312	-0.73044	-1.01028	-0.40383	-0.40745	-0.46655
	-0.75892	-1.39967	-0.73986	-0.7172	-0.68772	-0.25748			-0.09641	-0.06025	-0.3746	-0.37977			0.08378	0.489036	-0.1509	-0.43328	-0.26623	-1.32121			-0.68772	-0.25748	-0.75892	-1.18434	-0.50144	-0.40103	-0.49097
	-0.67086	-1.47685	-0.79261	-0.68707	-0.77988	-0.29352			-0.14821	-0.06577	-0.46133	-0.28497			-0.1169	1.01678	-0.12053	-0.29894	-0.17239	-1.3823			-0.77988	-0.29352	-0.67086	-1.06782	-0.42166	-0.34475	-0.46484
	-0.70838	-1.51297	-0.75614	-0.63838	-0.71205	-0.27628			-0.11252	-0.18616	-0.49008	-0.34245			-0.18048	1.28269	-0.22579	-0.21185	-0.03196	-1.34938			-0.71205	-0.27628	-0.70838	-1.07574	-0.44464	-0.32241	-0.50091
	-0.75744	-1.59066	-0.73062	-0.57675	-0.61246	-0.19973			-0.04991	-0.19809	-0.5166	-0.32307			-0.15443	1.90048	-0.1301	-0.34311	-0.21461	-1.32943			-0.61246	-0.19973	-0.75744	-1.1221	-0.45592	-0.36952	-0.45354
	-0.74127	-1.58848	-0.62658	-0.63994	-0.67539	-0.30541			-0.04507	-0.1695	-0.49538	-0.28977			-0.09166	1.43405	-0.19653	-0.22365	-0.16358	-1.29567			-0.67539	-0.30541	-0.74127	-1.05528	-0.38777	-0.33437	-0.44162
	-0.59643	-1.51218	-0.6989	-0.53759	-0.78161	-0.25151			0.050592	-0.16096	-0.54919	-0.23107			-0.03305	2.0326	-0.147	-0.09357	-0.12446	-1.24615			-0.78161	-0.25151	-0.59643	-1.13914	-0.48193	-0.24294	-0.45188
	-0.49288	-1.4968	-0.69173	-0.57343	-0.72871	-0.38211			-0.04222	-0.19897	-0.52211	-0.33733			-0.05454	1.91185	-0.19458	-0.01125	-0.1877	-1.25364			-0.72871	-0.38211	-0.49288	-1.04623	-0.3493	-0.42109	-0.47778
	-0.39018	-1.47548	-0.83122	-0.64817	-0.75329	-0.17965			-0.13645	-0.18913	-0.53355	-0.31817			0.07083	1.4511	-0.16611	0.327584	-0.2158	-1.13616			-0.75329	-0.17965	-0.39018	-1.14722	-0.4115	-0.36169	-0.41843
	-0.29409	-1.49024	-0.69601	-0.66564	-0.61594	-0.15274			-0.17039	-0.13979	-0.58358	-0.28996			0.072178	1.16373	-0.17355	0.103413	-0.17664	-1.15723			-0.61594	-0.15274	-0.29409	-0.96881	-0.394	-0.37136	-0.47634
	-0.49313	-1.51323	-0.67817	-0.67735	-0.7143	-0.1554			-0.18864	-0.01696	-0.55194	-0.29535			0.193013	0.957265	-0.25064	-0.10901	-0.22967	-1.0356			-0.7143	-0.1554	-0.49313	-1.0859	-0.39478	-0.37127	-0.42606
	-0.39833	-1.53099	-0.63522	-0.64394	-0.79368	-0.10275			-0.16108	0.130418	-0.65028	-0.16304			0.140039	0.559691	-0.31364	-0.18906	-0.22496	-0.97642			-0.79368	-0.10275	-0.39833	-1.12796	-0.46294	-0.43913	-0.33448
	-0.66083	-1.52441	-0.68788	-0.61852	-0.61028	-0.21533			-0.17591	0.290078	-0.58777	-0.02748			0.08058	0.631923	-0.23193	-0.31668	-0.29083	-0.93979			-0.61028	-0.21533	-0.66083	-1.22797	-0.36134	-0.41411	-0.43302
	-0.80918	-1.48964	-0.6834	-0.69407	-0.6132	-0.122			-0.25556	0.047612	-0.61758	0.14235			0.052019	0.520715	-0.17849	-0.45142	-0.43776	-0.90004			-0.6132	-0.122	-0.80918	-1.04621	-0.40557	-0.38143	-0.42187
	-0.92713	-1.50078	-0.70204	-0.60756	-0.751	-0.14405			-0.18009	-0.21954	-0.60351	-0.061			-0.04726	0.262754	-0.05868	-0.42454	-0.45096	-0.74574			-0.751	-0.14405	-0.92713	-1.02337	-0.35292	-0.33277	-0.45298
	-1.04026	-1.54782	-0.68751	-0.59701	-0.6428	-0.16484			-0.14843	-0.23436	-0.62206	-0.22517			-0.10283	0.078094	-0.19857	-0.44183	-0.39773	-0.73184			-0.6428	-0.16484	-1.04026	-1.04272	-0.44871	-0.33126	-0.4349
	-0.97041	-1.45315	-0.62288	-0.35158	-0.55445	-0.16489			-0.16894	-0.25761	-0.61958	-0.22482			-0.04964	0.175771	-0.17114	-0.4103	-0.38206	-0.73496			-0.55445	-0.16489	-0.97041	-0.96889	-0.4422	-0.36209	-0.4473
	-0.95044	-1.26299	-0.71707	-0.39394	-0.61986	-0.15498			-0.20041	-0.27708	-0.69343	-0.26139			-0.05792	0.454388	-0.15615	-0.54152	-0.42497	-0.92876			-0.61986	-0.15498	-0.95044	-1.11621	-0.39437	-0.38888	-0.34456
	-0.96793	-0.96654	-0.65046	-0.44422	-0.71011	-0.17942			-0.20007	-0.24598	-0.55972	-0.29872			0.125476	0.497953	-0.26528	-0.4685	-0.43274	-1.04607			-0.71011	-0.17942	-0.96793	-1.05692	-0.43254	-0.36368	-0.43293
	-1.01583	-0.92809	-0.67252	-0.58577	-0.74619	-0.14092			-0.19124	-0.26575	-0.59652	-0.30525			0.048605	0.435608	-0.20753	-0.38591	-0.43548	-0.97873			-0.74619	-0.14092	-1.01583	-0.97622	-0.44571	-0.37505	-0.45761
	-0.96735	-1.15029	-0.65346	-0.58807	-0.86721	-0.15055			-0.18156	-0.28624	-0.58117	-0.45602			0.14964	0.398013	-0.20693	-0.44119	-0.41683	-1.01076			-0.86721	-0.15055	-0.96735	-1.10531	-0.32564	-0.38368	-0.47824
	-1.00825	-1.26416	-0.62747	-0.53263	-0.6632	-0.13599			-0.1706	-0.25133	-0.6055	-0.37267			0.188023	0.604679	-0.19947	-0.41877	-0.4006	-1.04783			-0.6632	-0.13599	-1.00825	-1.07559	-0.32551	-0.37807	-0.44436
	-0.9955	-1.40522	-0.53445	-0.48431	-0.72111	-0.20254			-0.22808	-0.36243	-0.57974	-0.3869			0.221268	1.10294	-0.24028	-0.45579	-0.29333	-0.97761			-0.72111	-0.20254	-0.9955	-1.13144	-0.34233	-0.36131	-0.45052
	-0.87723	-1.3759	-0.45437	-0.39015	-0.7111	-0.209			-0.231	-0.1661	-0.59728	-0.46979			0.365503	1.31149	-0.11765	-0.27694	-0.35234	-0.86027			-0.7111	-0.209	-0.87723	-1.08409	-0.32495	-0.35971	-0.42041
	-0.90392	-1.38472	-0.44536	-0.43621	-0.66358	-0.16376			-0.11029	-0.07694	-0.62719	-0.44062			0.586153	1.22545	-0.21748	-0.33315	-0.30074	-0.76842			-0.66358	-0.16376	-0.90392	-1.09437	-0.36396	-0.41321	-0.47734
	-0.93752	-1.48713	-0.52123	-0.57818	-0.73817	-0.11608			-0.19479	-0.02291	-0.63856	-0.40501			0.667648	0.978092	-0.25114	-0.22662	-0.35824	-0.70481			-0.73817	-0.11608	-0.93752	-1.12595	-0.45501	-0.36992	-0.43338
	-0.94507	-1.49795	-0.56836	-0.70979	-0.65901	-0.22856			-0.23373	-0.10278	-0.61156	-0.32528			0.682518	0.765938	-0.24993	-0.15873	-0.30546	-0.63197			-0.65901	-0.22856	-0.94507	-0.96894	-0.42818	-0.36664	-0.52277
	-0.95527	-1.47767	-0.58287	-0.7593	-0.59408	-0.21024			-0.19433	-0.14444	-0.6208	-0.282			0.729028	0.629019	-0.2054	-0.13489	-0.28619	-0.66364			-0.59408	-0.21024	-0.95527	-1.0764	-0.34837	-0.35495	-0.4656
	-0.90005	-1.4278	-0.51115	-0.71571	-0.74008	-0.25556			-0.20487	-0.29062	-0.5472	-0.2525			0.633033	0.380151	-0.15048	-0.21158	-0.26942	-0.75901			-0.74008	-0.25556	-0.90005	-1.06455	-0.39118	-0.41633	-0.4633
	-0.92602	-1.46519	-0.52241	-0.80727	-0.6234	-0.19605			-0.27064	-0.20607	-0.52876	-0.06909			0.44188	0.538459	-0.16523	-0.24422	-0.2054	-0.76476			-0.6234	-0.19605	-0.92602	-1.07379	-0.35412	-0.25671	-0.42919
	-0.93481	-1.46491	-0.46043	-0.7743	-0.67549	-0.13428			-0.2706	-0.32278	-0.51933	1.12588			0.423041	0.660281	-0.15597	-0.34792	-0.17699	-0.48804			-0.67549	-0.13428	-0.93481	-1.04276	-0.4413	-0.25999	-0.43712
	-0.90024	-1.47373	-0.49645	-0.76445	-0.62213	-0.19246			-0.18353	-0.24879	-0.54439	4.92042			0.376979	0.641142	-0.17937	-0.4373	-0.12594	-0.34281			-0.62213	-0.19246	-0.90024	-1.09101	-0.35223	-0.3126	-0.43585
	-0.91037	-1.38873	-0.53807	-0.74588	-0.76294	-0.24141			-0.31291	-0.28347	-0.51638	5.43002			0.254506	-0.10216	-0.21749	-0.49147	-0.15429	-0.28635			-0.76294	-0.24141	-0.91037	-1.11719	-0.37215	-0.2681	-0.41251
	-0.89898	-1.42633	-0.54967	-0.59964	-0.60846	-0.19259			-0.24042	-0.26376	-0.49922	2.39093			0.138247	-0.13253	-0.25734	-0.44977	-0.10023	-0.06117			-0.60846	-0.19259	-0.89898	-1.10281	-0.39896	-0.29743	-0.45258
	-0.85596	-1.45823	-0.53741	-0.67722	-0.65901	-0.1792			-0.17773	-0.14633	-0.60043	0.37544			0.153813	0.060898	-0.20273	-0.41386	-0.15618	-0.24235			-0.65901	-0.1792	-0.85596	-1.12317	-0.47458	-0.34344	-0.45644
	-0.83652	-1.42955	-0.47158	-0.62488	-0.46896	-0.28205			-0.26732	-0.01776	-0.52109	-0.30463			0.101304	-0.0699	-0.23725	-0.23712	-0.22062	-0.42408			-0.46896	-0.28205	-0.83652	-1.06606	-0.50809	-0.3713	-0.43392
	-0.85629	-1.42183	-0.45056	-0.66337	-0.62798	-0.15904			-0.26528	0.04924	-0.51552	-0.4849			0.197513	-0.16571	-0.27158	-0.2547	-0.30515	-0.68894			-0.62798	-0.15904	-0.85629	-1.05837	-0.47543	-0.31672	-0.51832
	-0.87487	-1.39465	-0.40747	-0.65047	-0.50016	-0.24874			-0.20551	0.13464	-0.54652	-0.68702			0.208945	0.140011	-0.28128	-0.25927	-0.33872	-0.95862			-0.50016	-0.24874	-0.87487	-1.11711	-0.46113	-0.35123	-0.40882
	-0.84535	-1.31594	-0.41367	-0.61523	-0.54086	-0.25018			-0.24185	0.012237	-0.49574	-0.61317			0.235094	0.98528	-0.27196	-0.28693	-0.37066	-0.95314			-0.54086	-0.25018	-0.84535	-1.14537	-0.38702	-0.31077	-0.46243
	-0.86341	-1.32709	-0.48211	-0.6696	-0.63533	-0.28729			-0.18005	-0.18474	-0.44758	-0.63049			0.397139	2.01386	-0.21969	-0.27826	-0.3104	-0.51282			-0.63533	-0.28729	-0.86341	-1.16807	-0.36085	-0.33071	-0.49822
	-0.81946	-1.35189	-0.49882	-0.56962	-0.65518	-0.24618			-0.2394	-0.21222	-0.492	-0.40587			0.502178	1.61031	-0.24815	-0.34859	-0.30611	-0.52794			-0.65518	-0.24618	-0.81946	-1.23912	-0.47426	-0.30102	-0.42524
	-0.89237	-1.10346	-0.47445	-0.60502	-0.60162	-0.27862			-0.27131	-0.27039	-0.40873	0.110788			0.368316	1.0153	-0.26833	-0.42514	-0.46047	-0.40825			-0.60162	-0.27862	-0.89237	-1.15284	-0.52128	-0.19301	-0.41045
	-0.88444	-0.91374	-0.41396	-0.64222	-0.4874	-0.25754			-0.24965	-0.26018	-0.40228	1.00163			0.137446	0.713104	-0.25218	-0.38976	-0.28652	-0.28439			-0.4874	-0.25754	-0.88444	-1.13618	-0.49019	-0.28169	-0.42301
	-0.81507	-0.7448	-0.4112	-0.55243	-0.58619	-0.21986			-0.24859	-0.30748	-0.35925	1.78674			0.04076	0.556421	-0.19641	-0.38274	-0.25687	0.211937			-0.58619	-0.21986	-0.81507	-1.20871	-0.49276	-0.27046	-0.41534
	-0.87642	-0.40442	-0.44084	-0.49192	-0.63222	-0.32434			-0.24748	-0.31699	-0.34643	0.850609			-0.07563	0.210575	-0.22131	-0.40027	-0.23034	0.48563			-0.63222	-0.32434	-0.87642	-1.11969	-0.50703	-0.22722	-0.44198
	-0.80668	-0.61908	-0.36297	-0.44442	-0.64377	-0.18246			-0.17608	-0.38535	-0.39475	-0.01087			-0.07226	-0.01147	-0.17828	-0.39966	-0.32187	0.610363			-0.64377	-0.18246	-0.80668	-1.10374	-0.53978	-0.26896	-0.34588
	-0.73793	-1.0959	-0.43187	-0.47805	-0.60893	-0.15521			-0.22677	-0.41567	-0.45336	-0.33204			-0.03286	0.012864	-0.28704	-0.35101	-0.34078	0.529838			-0.60893	-0.15521	-0.73793	-1.13088	-0.52291	-0.26695	-0.38497
	-0.80221	-1.3008	-0.51611	-0.54722	-0.63034	-0.16551			-0.19173	-0.3073	-0.44283	-0.51989			0.072015	-0.0763	-0.24948	-0.38818	-0.18711	0.467654			-0.63034	-0.16551	-0.80221	-1.10763	-0.39383	-0.33312	-0.31802
	-0.84977	-1.40888	-0.44646	-0.63663	-0.58543	-0.1775			-0.20831	-0.30155	-0.3611	-0.46095			0.245063	-0.00077	-0.29107	-0.31265	-0.18538	0.459781			-0.58543	-0.1775	-0.84977	-1.21761	-0.4981	-0.36054	-0.39235
	-0.71489	-1.35331	-0.48528	-0.75719	-0.55513	-0.263			-0.26459	-0.34384	-0.27927	-0.54247			0.192806	-0.04489	-0.35244	-0.16769	-0.21836	0.344278			-0.55513	-0.263	-0.71489	-1.14169	-0.53395	-0.42652	-0.41193
	-0.81629	-1.39008	-0.59503	-0.73706	-0.74651	-0.11731			-0.17811	-0.34827	-0.41207	-0.47853			0.108523	-0.11165	-0.32132	0.381516	-0.18741	0.146126			-0.74651	-0.11731	-0.81629	-1.11928	-0.48379	-0.38198	-0.44204
	-0.79073	-1.41023	-0.50494	-0.72569	-0.53728	-0.05574			-0.02803	-0.30765	-0.47339	-0.54845			0.12775	-0.04628	-0.2153	0.224524	-0.19655	-0.20579			-0.53728	-0.05574	-0.79073	-1.13394	-0.51106	-0.40823	-0.40492
	-0.74442	-1.41264	-0.56154	-0.75753	-0.62241	-0.1001			-0.01332	-0.30605	-0.41353	-0.54472			0.106816	0.040419	-0.26687	-0.08735	-0.35416	-0.44494			-0.62241	-0.1001	-0.74442	-1.13093	-0.55911	-0.35578	-0.41755
	-0.77376	-1.46258	-0.58214	-0.80263	-0.58295	-0.1706			0.027255	-0.33348	-0.42122	-0.65402			0.180745	-0.19783	-0.28611	-0.19453	-0.27408	-0.60448			-0.58295	-0.1706	-0.77376	-1.06898	-0.49113	-0.30243	-0.38742
	-0.75285	-1.45246	-0.62286	-0.76446	-0.6505	-0.18545			-0.06912	-0.35552	-0.44411	-0.61936			0.416719	-0.00729	-0.32046	-0.09002	-0.27875	-0.85615			-0.6505	-0.18545	-0.75285	-1.11709	-0.51596	-0.22663	-0.35682
	-0.75226	-1.40494	-0.65247	-0.62953	-0.54953	-0.25249			-0.12772	-0.30562	-0.40203	-0.51024			0.592573	0.114634	-0.27286	0.032451	-0.20795	-0.90042			-0.54953	-0.25249	-0.75226	-1.07572	-0.55567	-0.08937	-0.33361
	-0.5615	-1.35603	-0.60487	-0.71533	-0.59694	-0.16257			-0.15731	-0.35247	-0.39334	-0.48172			0.619417	-0.06483	-0.25008	-0.10536	-0.25318	-1.25461			-0.59694	-0.16257	-0.5615	-1.14617	-0.45145	-0.29407	-0.27116
	-0.33404	-1.40646	-0.67789	-0.62196	-0.42867	-0.19579			-0.21308	-0.32553	-0.36613	-0.05064			0.352705	-0.34069	-0.3244	-0.13673	-0.19859	-1.20246			-0.42867	-0.19579	-0.33404	-1.00293	-0.5033	-0.30832	-0.29612
	0.080384	-1.45801	-0.66203	-0.53127	-0.50301	-0.16584			-0.16813	-0.34722	-0.42941	0.432104			0.00076	-0.58165	-0.20953	-0.1536	-0.19731	-1.2164			-0.50301	-0.16584	0.080384	-1.10201	-0.45122	-0.3686	-0.30618
	0.190289	-1.43437	-0.7272	-0.57904	-0.69436	-0.20589			-0.17654	-0.2638	-0.35672	1.00043			-0.09664	-0.60211	-0.22503	-0.14325	-0.24004	-1.32844			-0.69436	-0.20589	0.190289	-1.03672	-0.40351	-0.33103	-0.37267
	0.051092	-1.39298	-0.73499	-0.58172	-0.58813	-0.24122			-0.23105	-0.29882	-0.36819	1.46401			-0.10862	-0.06821	-0.28386	-0.2976	-0.33144	-1.29704			-0.58813	-0.24122	0.051092	-1.06245	-0.49244	-0.435	-0.39436
	-0.08766	-1.43568	-0.66053	-0.67134	-0.55523	-0.24821			-0.11266	-0.33493	-0.40375	0.776279			0.111321	0.876075	-0.17346	-0.33028	-0.28814	-1.32812			-0.55523	-0.24821	-0.08766	-1.10094	-0.4959	-0.4304	-0.38181
	-0.16668	-1.29024	-0.70157	-0.73987	-0.73725	-0.28244			-0.14513	-0.32335	-0.41298	0.014839			0.232218	0.393315	-0.05338	-0.3812	-0.2994	-1.41911			-0.73725	-0.28244	-0.16668	-1.10306	-0.54803	-0.30001	-0.37761
	-0.56393	-0.98666	-0.71541	-0.74609	-0.64405	-0.27516			-0.09257	-0.20565	-0.40288	-0.41715			0.190496	0.354533	-0.07206	-0.43728	-0.14355	-1.39548			-0.64405	-0.27516	-0.56393	-1.15133	-0.51392	-0.2975	-0.46011
	-0.7574	-0.67024	-0.76173	-0.74714	-0.71935	-0.18887			-0.15461	-0.09506	-0.36362	-0.57161			0.065686	0.258262	-0.17292	-0.4652	-0.25778	-1.33153			-0.71935	-0.18887	-0.7574	-1.19328	-0.51947	-0.32902	-0.49936
	-0.8441	-0.89571	-0.77188	-0.73838	-0.46165	-0.21444			-0.11693	-0.12949	-0.383	-0.56175			-0.07894	-0.0661	-0.14392	-0.37029	-0.35709	-1.27849			-0.46165	-0.21444	-0.8441	-1.21223	-0.47013	-0.29923	-0.37744
	-0.90149	-1.13615	-0.75107	-0.7534	-0.58284	-0.23352			-0.19475	-0.14304	-0.32148	-0.62052			-0.13429	-0.38363	-0.21998	-0.39288	-0.20403	-1.18461			-0.58284	-0.23352	-0.90149	-1.19434	-0.57728	-0.36362	-0.40084
	-0.95542	-1.33902	-0.74283	-0.79133	-0.67761	-0.23358			-0.25132	-0.22819	-0.33918	-0.65773			-0.35827	-0.39268	-0.16536	-0.34046	-0.24041	-1.21206			-0.67761	-0.23358	-0.95542	-1.11085	-0.52688	-0.3875	-0.40959
	-0.94617	-1.38017	-0.77461	-0.75593	-0.62444	-0.31264			-0.20916	-0.25095	-0.37198	-0.56127			-0.49602	-0.63492	-0.20457	-0.24841	-0.3214	-1.33347			-0.62444	-0.31264	-0.94617	-1.13024	-0.56642	-0.38825	-0.41174
	-0.94134	-1.38877	-0.73865	-0.68016	-0.55658	-0.24183			-0.23302	-0.24098	-0.45564	-0.60567			-0.47408	-0.49122	-0.25375	-0.2546	-0.2473	-1.37206			-0.55658	-0.24183	-0.94134	-1.17668	-0.64854	-0.45943	-0.49597
	-0.91502	-1.41304	-0.69647	-0.68499	-0.58523	-0.28547			-0.15414	-0.29065	-0.41333	-0.58139			-0.49507	-0.04283	-0.28989	-0.44245	-0.30083	-1.28553			-0.58523	-0.28547	-0.91502	-1.00261	-0.59903	-0.30339	-0.43478
	-0.87357	-1.46768	-0.59889	-0.60722	-0.64888	-0.25412			-0.15737	-0.23864	-0.4173	-0.6266			-0.51279	0.185453	-0.3007	-0.43054	-0.23699	-1.27969			-0.64888	-0.25412	-0.87357	-1.00982	-0.50808	-0.33451	-0.43434
	-0.87215	-1.50169	-0.41633	-0.56919	-0.68517	-0.38641			-0.13769	-0.22957	-0.45758	-0.63917			-0.46815	0.228096	-0.32187	-0.3578	-0.18932	-1.37575			-0.68517	-0.38641	-0.87215	-1.1052	-0.59293	-0.39927	-0.40949
	-0.84419	-1.50837	-0.57726	-0.65435	-0.7479	-0.31098			-0.12649	-0.2599	-0.49788	-0.60793			-0.37445	0.174719	-0.2309	-0.42088	-0.19892	-1.35526			-0.7479	-0.31098	-0.84419	-1.11604	-0.56482	-0.35711	-0.49222
	-0.8756	-1.426	-0.56911	-0.6384	-0.65825	-0.3745			-0.279	-0.28164	-0.47177	-0.43362			-0.33277	0.07728	-0.30835	-0.40511	-0.15419	-1.39444			-0.65825	-0.3745	-0.8756	-1.23698	-0.57062	-0.41175	-0.43417
	-0.91724	-1.41252	-0.64756	-0.54095	-0.73177	-0.36269			-0.08502	-0.20853	-0.46982	-0.40458			-0.3494	0.430857	-0.30097	-0.52796	-0.15067	-1.52371			-0.73177	-0.36269	-0.91724	-1.06024	-0.53891	-0.39377	-0.43599
	-0.87728	-1.40715	-0.74032	-0.55112	-0.64413	-0.34041			-0.16087	-0.15076	-0.47587	-0.37468			-0.2839	0.617596	-0.28626	-0.39611	-0.26599	-1.4345			-0.64413	-0.34041	-0.87728	-1.09364	-0.57476	-0.27863	-0.34846
	-0.83955	-1.41901	-0.7248	-0.39884	-0.75966	-0.21323			0.001004	-0.08447	-0.51073	-0.49867			-0.18388	0.718156	-0.23832	-0.46055	-0.29813	-1.43547			-0.75966	-0.21323	-0.83955	-1.15229	-0.49082	-0.16278	-0.40636
	-0.85298	-1.42169	-0.72273	-0.05145	-0.71634	-0.24109			0.165174	-0.07418	-0.45129	-0.47614			-0.20388	0.702583	-0.18867	-0.40642	-0.31241	-1.45487			-0.71634	-0.24109	-0.85298	-0.96843	-0.50565	-0.12457	-0.22541
	-0.81987	-1.36204	-0.71091	-0.00033	-0.7115	-0.26072			0.064438	-0.1367	-0.44368	-0.45838			-0.21369	0.43449	-0.27167	-0.51565	-0.29448	-1.38733			-0.7115	-0.26072	-0.81987	-1.06479	-0.49634	-0.2009	-0.09452
	-0.89087	-1.31552	-0.72851	-0.25307	-0.58852	-0.23681			-0.11658	-0.23748	-0.41535	-0.48192			-0.20886	0.097112	-0.27383	-0.47779	-0.32693	-1.32051			-0.58852	-0.23681	-0.89087	-1.05954	-0.49159	-0.2178	-0.12497
	-0.82411	-0.97528	-0.61596	-0.43393	-0.60468	-0.2794			-0.18396	-0.16613	-0.44094	-0.54638			-0.03042	-0.13	-0.22296	-0.39467	-0.15801	-1.15295			-0.60468	-0.2794	-0.82411	-1.1121	-0.53335	-0.29108	-0.20989
	-0.85031	-0.88411	-0.5393	-0.51817	-0.69985	-0.33902			-0.20914	-0.20391	-0.36101	-0.46446			-0.0606	-0.23701	-0.22373	-0.33302	-0.01707	-0.87917			-0.69985	-0.33902	-0.85031	-1.14864	-0.56934	-0.49017	-0.10159
	-0.82808	-1.17443	-0.49977	-0.64732	-0.70712	-0.29036			-0.27238	-0.24185	-0.46529	-0.52347			0.059606	0.593468	-0.24467	-0.41125	-0.09818	-0.86491			-0.70712	-0.29036	-0.82808	-1.16911	-0.5386	-0.47446	0.018448
	-0.91095	-1.40409	-0.52266	-0.70737	-0.68117	-0.26077			-0.22624	-0.23341	-0.48063	-0.41548			0.034946	0.77563	-0.20448	-0.33336	-0.13372	-0.81473			-0.68117	-0.26077	-0.91095	-1.05389	-0.56883	-0.48644	-0.11463
	-0.88961	-1.42506	-0.52897	-0.66618	-0.56202	-0.18602			-0.1828	-0.25127	-0.39145	-0.47309			-0.0592	0.988513	-0.15802	-0.39143	-0.1703	-0.83287			-0.56202	-0.18602	-0.88961	-1.08168	-0.50725	-0.51914	-0.31233
	-0.86316	-1.41505	-0.5236	-0.74456	-0.57363	-0.20502			-0.23424	-0.20235	-0.44978	-0.43751			-0.05357	0.812119	-0.16714	-0.34381	-0.29207	-0.8238			-0.57363	-0.20502	-0.86316	-1.08685	-0.57897	-0.50516	-0.35871
	-0.90649	-1.46041	-0.50881	-0.74692	-0.65543	-0.22654			-0.29523	-0.27277	-0.45223	-0.32409			-0.078	0.793827	-0.20798	-0.40522	-0.27586	-0.664			-0.65543	-0.22654	-0.90649	-0.9756	-0.62825	-0.4466	-0.40337
	-0.85984	-1.49881	-0.44983	-0.72912	-0.66386	-0.29538			-0.28561	-0.21735	-0.42901	-0.08653			-0.00482	0.623481	-0.25325	-0.34786	-0.26806	-0.16701			-0.66386	-0.29538	-0.85984	-1.0926	-0.56887	-0.44999	-0.32307
	-0.82588	-1.4899	-0.43002	-0.59876	-0.62905	-0.26147			-0.20491	-0.203	-0.37889	-0.00695			0.033801	0.329863	-0.23407	-0.25865	-0.24024	0.254139			-0.62905	-0.26147	-0.82588	-1.08852	-0.49923	-0.43066	-0.37986
	-0.89568	-1.49318	-0.41956	-0.51432	-0.59144	-0.17018			-0.22504	-0.08457	-0.44086	-0.09096			-0.0754	0.217366	-0.19539	-0.29379	-0.26857	0.319352			-0.59144	-0.17018	-0.89568	-0.99098	-0.56773	-0.4374	-0.34353
	-0.79954	-1.53194	-0.59699	-0.51444	-0.68103	-0.16768			-0.1859	-0.16365	-0.46664	-0.22777			-0.1905	0.232575	-0.21266	-0.12728	-0.26861	0.033192			-0.68103	-0.16768	-0.79954	-1.10986	-0.48051	-0.43786	-0.33189
	-0.75232	-1.51313	-0.49842	-0.5975	-0.64446	-0.17625			-0.25213	-0.12478	-0.39301	-0.34133			-0.25886	0.345334	-0.28381	-0.1269	-0.11357	-0.27565			-0.64446	-0.17625	-0.75232	-1.00605	-0.57229	-0.46238	-0.36691
	-0.70467	-1.46153	-0.60166	-0.58591	-0.65478	-0.2705			-0.16789	-0.14529	-0.45473	-0.31992			-0.39741	0.68687	-0.26662	-0.31405	0.210564	-0.4968			-0.65478	-0.2705	-0.70467	-1.04955	-0.3835	-0.39944	-0.27958
	-0.68065	-1.47312	-0.5861	-0.50666	-0.68062	-0.18541			-0.1234	-0.08003	-0.38855	-0.34827			-0.40595	0.67084	-0.27428	-0.27384	-0.03542	-0.66503			-0.68062	-0.18541	-0.68065	-0.95594	-0.47901	-0.3582	-0.2359
	-0.73598	-1.4568	-0.54506	-0.62661	-0.66393	-0.26082			-0.1517	-0.17277	-0.39822	-0.39341			-0.41472	0.336227	-0.29009	-0.28806	-0.23477	-0.95192			-0.66393	-0.26082	-0.73598	-1.11885	-0.45866	-0.4799	-0.32277
	-0.84587	-1.4312	-0.44752	-0.64334	-0.67791	-0.20759			-0.18291	-0.26432	-0.39785	-0.31089			-0.31901	0.333394	-0.2025	-0.3152	-0.38532	-1.16834			-0.67791	-0.20759	-0.84587	-1.00428	-0.45558	-0.42193	-0.38464
	-0.80354	-1.42455	-0.43367	-0.54131	-0.66613	-0.22119			-0.07642	-0.25526	-0.36341	-0.35678			-0.21222	0.358379	-0.22508	-0.46576	-0.44526	-1.352			-0.66613	-0.22119	-0.80354	-1.01231	-0.48641	-0.46887	-0.39597
	-0.85473	-1.4081	-0.47502	-0.49296	-0.66389	-0.15463			0.082519	-0.22554	-0.41364	-0.177			-0.2247	0.397858	-0.2609	-0.33461	-0.28839	-1.43245			-0.66389	-0.15463	-0.85473	-1.10221	-0.48197	-0.43107	-0.35463
	-0.89276	-1.40123	-0.47986	-0.52771	-0.74743	-0.20993			0.134888	-0.23076	-0.36204	0.252048			-0.2282	0.126159	-0.21641	-0.34268	-0.26885	-1.56382			-0.74743	-0.20993	-0.89276	-1.02841	-0.54935	-0.4594	-0.43641
	-0.88695	-1.35942	-0.53608	-0.61049	-0.54739	-0.21831			-0.05455	-0.27221	-0.41409	1.1182			-0.14273	-0.15016	-0.18469	-0.3432	-0.40103	-1.46404			-0.54739	-0.21831	-0.88695	-1.11311	-0.46097	-0.40565	-0.46802
	-0.91011	-1.3098	-0.62686	-0.67438	-0.58227	-0.23415			-0.16302	-0.26673	-0.45129	0.891332			-0.18283	-0.313	-0.16445	-0.39307	-0.43312	-1.5444			-0.58227	-0.23415	-0.91011	-1.08327	-0.46841	-0.42648	-0.45012
	-0.84702	-1.31704	-0.51713	-0.7406	-0.7004	-0.20486			-0.18827	-0.1325	-0.45572	0.328555			0.015583	-0.35008	-0.27296	-0.38933	-0.47781	-1.40894			-0.7004	-0.20486	-0.84702	-1.08108	-0.42524	-0.39594	-0.44387
	-0.82387	-1.08956	-0.4923	-0.76345	-0.7323	-0.23936			-0.26173	-0.1522	-0.41898	-0.14919			0.044515	-0.29619	-0.2233	-0.52951	-0.41751	-1.40021			-0.7323	-0.23936	-0.82387	-1.19267	-0.47787	-0.39191	-0.44279
	-0.80717	-0.85845	-0.5991	-0.72737	-0.69612	-0.25609			-0.25222	-0.12088	-0.35045	-0.31763			0.092461	-0.12089	-0.24327	-0.45281	-0.43475	-1.19275			-0.69612	-0.25609	-0.80717	-1.06172	-0.49452	-0.3521	-0.4895
	-0.79261	-0.65664	-0.56813	-0.70988	-0.61307	-0.23603			-0.3043	-0.13491	-0.3026	-0.36774			0.103572	0.912729	-0.26954	-0.36215	-0.42723	-1.09953			-0.61307	-0.23603	-0.79261	-1.03954	-0.46958	-0.37564	-0.49362
	-0.75741	-0.20614	-0.57466	-0.69118	-0.63212	-0.33223			-0.18349	-0.18639	-0.32712	-0.40669			0.159346	0.843479	-0.34006	-0.40383	-0.48502	-0.99545			-0.63212	-0.33223	-0.75741	-0.98862	-0.39226	-0.41828	-0.46267
	-0.58491	0.123639	-0.50117	-0.72194	-0.56973	-0.32123			-0.29762	-0.1459	-0.34388	-0.42776			0.112879	1.05228	-0.26252	-0.26707	-0.63057	-0.6568			-0.56973	-0.32123	-0.58491	-0.96953	-0.41265	-0.34312	-0.44115
	-0.43644	-0.51649	-0.53574	-0.66781	-0.64206	-0.342			-0.27528	-0.08479	-0.34665	-0.4385			0.068073	0.987276	-0.25914	-0.2628	-0.53015	-0.28857			-0.64206	-0.342	-0.43644	-1.02478	-0.48559	-0.39351	-0.47791
	-0.42719	-1.10319	-0.60056	-0.59651	-0.55193	-0.19424			-0.21778	-0.07142	-0.32535	-0.46267			-0.08559	0.89239	-0.20837	-0.2753	-0.50851	-0.45365			-0.55193	-0.19424	-0.42719	-0.95278	-0.44849	-0.42791	-0.47947
	-0.63984	-1.24039	-0.54706	-0.56418	-0.70237	-0.24226			-0.26414	-0.10579	-0.0934	-0.44526			-0.12477	0.652855	-0.17502	-0.1988	-0.55116	-0.58078			-0.70237	-0.24226	-0.63984	-1.02382	-0.42957	-0.43543	-0.43685
	-0.75559	-1.39076	-0.56683	-0.5372	-0.55517	-0.29649			-0.12415	-0.10549	0.005757	-0.42215			-0.089	0.511883	-0.2682	-0.16095	-0.40114	-0.39465			-0.55517	-0.29649	-0.75559	-1.12292	-0.48214	-0.47459	-0.41119
	-0.78187	-1.5386	-0.59053	-0.52275	-0.66075	-0.34517			-0.13395	-0.1673	-0.08533	-0.47072			0.011195	0.557136	-0.26979	-0.31603	-0.31555	-0.08168			-0.66075	-0.34517	-0.78187	-1.13976	-0.44848	-0.42771	-0.43597
	-0.82175	-1.5124	-0.58248	-0.53735	-0.77551	-0.28919			-0.19955	-0.13388	-0.12365	-0.37685			0.149821	0.4631	-0.27156	-0.29738	-0.34232	0.121651			-0.77551	-0.28919	-0.82175	-1.07305	-0.43129	-0.44145	-0.40545
	-0.86651	-1.56665	-0.49324	-0.67519	-0.64159	-0.31238			-0.23526	-0.1249	-0.27454	-0.26927			0.042563	0.477548	-0.27433	-0.22099	-0.21387	0.463127			-0.64159	-0.31238	-0.86651	-1.20895	-0.51097	-0.33882	-0.41714
	-0.83488	-1.62424	-0.52941	-0.61703	-0.5518	-0.3267			-0.27016	-0.06179	-0.3476	-0.28244			-0.04846	0.341456	-0.20145	-0.2847	-0.17205	0.286561			-0.5518	-0.3267	-0.83488	-1.1238	-0.36434	-0.35492	-0.46584
	-0.8876	-1.56063	-0.49137	-0.56338	-0.75841	-0.26888			-0.149	-0.11087	-0.44695	-0.3496			0.159215	0.349527	-0.13553	-0.39434	0.006101	-0.25603			-0.75841	-0.26888	-0.8876	-1.11187	-0.44516	-0.36689	-0.34444
	-0.87828	-1.49773	-0.44079	-0.51699	-0.72316	-0.32015			-0.10546	-0.0929	-0.42815	-0.3029			0.189252	0.320289	-0.20164	-0.32023	-0.20984	-0.60417			-0.72316	-0.32015	-0.87828	-1.11065	-0.43453	-0.4722	-0.43013
	-0.87577	-1.43674	-0.45229	-0.50636	-0.64105	-0.25137			-0.11628	-0.1177	-0.44845	-0.30528			0.006887	-0.15294	-0.25454	-0.41769	-0.24448	-0.70713			-0.64105	-0.25137	-0.87577	-1.09311	-0.53605	-0.44844	-0.42599
	-0.88634	-1.49611	-0.48365	-0.35463	-0.5754	-0.24453			-0.17926	-0.11629	-0.45242	-0.42698			-0.03783	0.431022	-0.24982	-0.42631	-0.3129	-0.86124			-0.5754	-0.24453	-0.88634	-1.16316	-0.46417	-0.44203	-0.3927
	-0.86598	-1.5379	-0.46159	-0.30173	-0.63174	-0.19208			-0.08482	-0.13763	-0.47781	-0.3953			-0.04076	0.699316	-0.27615	-0.48774	-0.31825	-0.7125			-0.63174	-0.19208	-0.86598	-1.08156	-0.41605	-0.3704	-0.4015
	-0.82994	-1.5099	-0.42199	-0.38946	-0.62736	-0.19998			-0.0885	-0.25696	-0.42841	-0.40132			-0.00865	0.661114	-0.14727	-0.42106	-0.28631	-0.12164			-0.62736	-0.19998	-0.82994	-1.11835	-0.39753	-0.32833	-0.45058
	-0.83984	-1.45838	-0.47831	-0.53605	-0.70118	-0.23852			0.010388	-0.30017	-0.37313	-0.43817			0.116423	0.328671	-0.16067	-0.35946	-0.47154	0.991904			-0.70118	-0.23852	-0.83984	-1.12696	-0.43908	-0.41086	-0.41187
	-0.82735	-1.45392	-0.47357	-0.64509	-0.57291	-0.25754			0.053682	-0.2928	-0.40422	-0.39545			0.11102	0.133876	-0.20527	-0.35771	-0.5364	2.16025			-0.57291	-0.25754	-0.82735	-1.11631	-0.46335	-0.37762	-0.46729
	-0.82657	-1.48198	-0.48358	-0.64731	-0.61609	-0.26422			0.036055	-0.3379	-0.43325	-0.45603			0.140241	0.061154	-0.27327	-0.39509	-0.35207	1.96614			-0.61609	-0.26422	-0.82657	-1.06656	-0.47429	-0.41907	-0.43203
	-0.8708	-1.46577	-0.5628	-0.70882	-0.71604	-0.40192			0.004662	-0.32753	-0.47887	-0.37553			0.013203	-0.12178	-0.17308	-0.2146	-0.45174	0.688981			-0.71604	-0.40192	-0.8708	-1.0025	-0.4911	-0.42318	-0.46775
	-0.87533	-1.43335	-0.47114	-0.71487	-0.60684	-0.22621			-0.02325	-0.30529	-0.47495	-0.3334			0.001021	-0.23116	-0.18966	-0.15385	-0.40065	-0.37576			-0.60684	-0.22621	-0.87533	-1.11066	-0.44429	-0.34239	-0.36253
	-0.94204	-1.47494	-0.48448	-0.76872	-0.51534	-0.24172			-0.10403	-0.2836	-0.41391	-0.40367			-0.15354	-0.27298	-0.15458	-0.16038	-0.39202	-0.76107			-0.51534	-0.24172	-0.94204	-0.99577	-0.40958	-0.39296	-0.36491
	-0.82415	-1.4068	-0.46649	-0.66046	-0.57054	-0.29048			-0.0506	-0.29361	-0.38895	-0.41106			-0.14343	-0.37894	-0.19681	-0.22767	-0.48767	-1.03796			-0.57054	-0.29048	-0.82415	-1.02652	-0.40729	-0.48869	-0.30323
	-0.84011	-1.41429	-0.48866	-0.66443	-0.55504	-0.25078			-0.08057	-0.20673	-0.33482	-0.41887			-0.07603	-0.7924	-0.16861	-0.3434	-0.41315	-1.00188			-0.55504	-0.25078	-0.84011	-1.02966	-0.46126	-0.36854	-0.38386
	-0.85009	-1.39243	-0.4858	-0.69432	-0.51174	-0.30622			-0.17288	-0.1208	-0.37167	-0.46302			0.0118	0.174127	-0.20847	-0.36156	-0.5149	-0.62693			-0.51174	-0.30622	-0.85009	-1.13654	-0.41766	-0.40881	-0.43823
	-0.87805	-1.41216	-0.30802	-0.54446	-0.71494	-0.24839			-0.1386	0.004584	-0.41244	-0.4666			-0.08425	0.149929	-0.2071	-0.33619	-0.45932	-0.72035			-0.71494	-0.24839	-0.87805	-1.13234	-0.44484	-0.39201	-0.33155
	-0.90273	-1.30163	-0.37011	-0.43692	-0.54842	-0.21817			-0.2158	-0.13237	-0.43932	-0.41835			-0.12023	0.125538	-0.14958	-0.2874	-0.3439	-0.56615			-0.54842	-0.21817	-0.90273	-1.05892	-0.43658	-0.32692	-0.34
	-0.86637	-1.34131	-0.42886	-0.25757	-0.54723	-0.11963			-0.10265	-0.21585	-0.46429	-0.53195			-0.23432	-0.0865	-0.10458	-0.35559	-0.31389	-0.41335			-0.54723	-0.11963	-0.86637	-1.05363	-0.41423	-0.3455	-0.39696
	-0.81776	-1.21097	-0.38237	-0.13993	-0.56273	-0.17745			-0.06058	-0.1727	-0.41844	-0.42846			-0.2234	-0.39198	-0.15088	-0.38111	-0.37622	-0.32854			-0.56273	-0.17745	-0.81776	-1.04463	-0.43381	-0.39132	-0.36961
	-0.83317	-1.19211	-0.40513	-0.04267	-0.60112	-0.27605			-0.07083	-0.18419	-0.39061	-0.38925			-0.2215	-0.43747	-0.20922	-0.50047	-0.29957	-0.20213			-0.60112	-0.27605	-0.83317	-1.05883	-0.39953	-0.3873	-0.45621
	-0.8732	-1.262	-0.4238	-0.17092	-0.48717	-0.21067			-0.06682	-0.16925	-0.41462	-0.3271			-0.32421	-0.57472	-0.19041	-0.32958	-0.41078	-0.12659			-0.48717	-0.21067	-0.8732	-1.02371	-0.47778	-0.39609	-0.41379
	-0.79504	-1.29045	-0.40612	-0.36833	-0.78554	-0.16914			-0.03156	-0.19446	-0.33873	-0.43463			-0.39973	-0.47277	-0.16459	-0.372	-0.38182	-0.0877			-0.78554	-0.16914	-0.79504	-1.09719	-0.49689	-0.24085	-0.4594
	-0.8875	-1.29845	-0.28557	-0.4716	-0.8326	-0.14964			-0.00385	0.185666	-0.34326	-0.41309			-0.38861	-0.12407	-0.10924	-0.50181	-0.28497	-0.13755			-0.8326	-0.14964	-0.8875	-1.06406	-0.50725	-0.39436	-0.4594
	-0.75197	-1.36432	-0.35253	-0.43901	-0.80932	-0.18693			-0.04918	0.697846	-0.28637	-0.39016			-0.36702	0.698378	-0.01131	-0.31263	-0.3018	-0.39415			-0.80932	-0.18693	-0.75197	-1.11916	-0.51916	-0.35908	-0.47215
	-0.83224	-1.40343	-0.42212	-0.54914	-0.80691	-0.1369			-0.02835	0.627223	-0.33278	-0.45074			-0.35287	-0.00752	-0.03809	-0.33295	-0.34285	-0.52524			-0.80691	-0.1369	-0.83224	-1.08475	-0.45758	-0.35432	-0.45624
	-0.82164	-1.36403	-0.44084	-0.599	-0.70351	-0.07155			-0.0657	0.127932	-0.19489	-0.5029			-0.24483	-0.21068	-0.14417	-0.28177	-0.29103	-0.81914			-0.70351	-0.07155	-0.82164	-1.04981	-0.5775	-0.36031	-0.37952
	-0.82853	-1.36963	-0.51734	-0.69268	-0.82031	-0.17052			-0.08208	-0.08065	-0.30404	-0.51335			-0.20125	-0.14589	-0.18855	-0.21694	-0.34645	-0.97852			-0.82031	-0.17052	-0.82853	-1.08143	-0.49623	-0.37437	-0.39531
	-0.84419	-1.34617	-0.4494	-0.78276	-0.77352	-0.20335			-0.16649	-0.15143	-0.30438	-0.38602			-0.12055	-0.2665	-0.14539	-0.20403	-0.25948	-0.8388			-0.77352	-0.20335	-0.84419	-1.0041	-0.41297	-0.2894	-0.39903
	-0.81975	-1.41492	-0.48068	-0.73088	-0.62028	-0.138			-0.14141	-0.27205	-0.38423	-0.34299			-0.01246	-0.60014	-0.11126	-0.23668	-0.29309	-1.12151			-0.62028	-0.138	-0.81975	-1.10143	-0.44125	-0.34372	-0.38641
	-0.69217	-1.39808	-0.4779	-0.71187	-0.69313	-0.18192			-0.18574	-0.29749	-0.33422	-0.3671			0.011431	-0.67315	-0.11735	-0.3246	-0.24804	-1.20803			-0.69313	-0.18192	-0.69217	-1.06124	-0.4612	-0.40192	-0.3704
	-0.61534	-1.46391	-0.50621	-0.62764	-0.77517	-0.08596			-0.16259	-0.33385	-0.31477	-0.14276			0.047021	-0.88121	-0.10709	-0.26117	-0.32799	-1.16966			-0.77517	-0.08596	-0.61534	-1.01507	-0.50375	-0.41045	-0.43997
	-0.65966	-1.36507	-0.50738	-0.5211	-0.88074	-0.14088			-0.17383	-0.29329	-0.40701	0.027118			-0.10463	-0.89766	-0.13259	-0.39989	-0.36217	-1.268			-0.88074	-0.14088	-0.65966	-1.0007	-0.46102	-0.33516	-0.4464
	-0.6559	-1.37334	-0.48632	-0.46521	-0.72708	-0.1696			-0.1406	-0.2641	-0.42803	0.118506			-0.16878	-0.85748	-0.00164	-0.42652	-0.34287	-1.24414			-0.72708	-0.1696	-0.6559	-1.04686	-0.47785	-0.34241	-0.43933
	-0.47198	-1.29724	-0.48213	-0.55277	-0.81221	-0.17063			-0.12905	-0.22684	-0.36987	0.226588			-0.16898	-0.77366	-0.08861	-0.41728	-0.33039	-1.2366			-0.81221	-0.17063	-0.47198	-1.00422	-0.46022	-0.448	-0.43487
	-0.45982	-1.39863	-0.56148	-0.64549	-0.73475	-0.10106			-0.19418	-0.12575	-0.28736	0.678868			-0.10685	-0.32934	-0.19607	-0.40637	-0.40173	-1.22916			-0.73475	-0.10106	-0.45982	-1.06192	-0.34561	-0.43681	-0.34481
	-0.45299	-1.35858	-0.58091	-0.69127	-0.63074	-0.05075			-0.12005	0.041648	-0.33666	1.19721			0.036119	0.336784	-0.11234	-0.40134	-0.35707	-1.51219			-0.63074	-0.05075	-0.45299	-1.05347	-0.4815	-0.37972	-0.36106
	-0.21977	-1.33295	-0.50999	-0.74283	-0.89574	-0.07547			-0.21835	-0.03944	-0.30541	0.579735			0.019708	0.754613	-0.06472	-0.41346	-0.24286	-1.3992			-0.89574	-0.07547	-0.21977	-1.09658	-0.37984	-0.40562	-0.33161
	-0.20269	-1.33159	-0.57215	-0.71346	-0.7633	-0.08363			-0.2178	-0.14008	-0.34414	0.074654			0.193371	2.058	0.023007	-0.51421	-0.22434	-1.55606			-0.7633	-0.08363	-0.20269	-1.02921	-0.48982	-0.35735	-0.34667
	0.024092	-1.35975	-0.56187	-0.80097	-0.767	-0.03792			-0.22969	-0.19106	-0.25975	-0.24607			0.140334	1.54387	-0.00518	-0.48531	-0.28868	-1.47611			-0.767	-0.03792	0.024092	-1.05991	-0.33721	-0.37276	-0.36718
	-0.234	-1.29331	-0.52114	-0.77846	-0.74584	-0.1924			-0.19666	-0.26092	-0.34741	-0.43684			0.05049	1.9034	-0.12241	-0.37794	-0.28931	-1.20102			-0.74584	-0.1924	-0.234	-1.01711	-0.47948	-0.47263	-0.38196
	-0.66326	-1.37972	-0.55036	-0.7562	-0.68367	-0.1511			-0.20647	-0.15159	-0.37835	-0.4272			-0.03397	1.73363	-0.09343	-0.47201	-0.33377	-1.17884			-0.68367	-0.1511	-0.66326	-1.07845	-0.41778	-0.29398	-0.34246
	-0.83368	-1.25997	-0.39119	-0.72373	-0.76161	-0.20911			-0.21221	-0.03606	-0.37004	-0.5145			-0.08036	1.3023	-0.03335	-0.39945	-0.31464	-1.09122			-0.76161	-0.20911	-0.83368	-1.11445	-0.36541	-0.40528	-0.2967
	-0.94479	-1.28467	-0.2922	-0.54542	-0.71769	-0.14409			-0.19443	0.185917	-0.33718	-0.61062			-0.11942	0.76601	-0.05158	-0.35621	-0.33233	-1.22			-0.71769	-0.14409	-0.94479	-1.03929	-0.42524	-0.42333	-0.39162
	-0.95833	-1.21867	-0.32626	-0.60124	-0.83833	-0.16073			-0.15158	0.018897	-0.17003	-0.53261			-0.14381	0.394667	-0.05536	-0.39587	-0.27894	-1.28763			-0.83833	-0.16073	-0.95833	-1.06423	-0.52701	-0.46876	-0.33047
	-0.93909	-1.29728	-0.28566	-0.58938	-0.9166	-0.15444			-0.19703	-0.12375	-0.1213	-0.58391			-0.16454	0.259112	-0.05913	-0.48546	-0.36448	-1.47371			-0.9166	-0.15444	-0.93909	-1.02565	-0.36293	-0.30672	-0.36783
	-0.99222	-1.34393	-0.29306	-0.70569	-0.94617	-0.16973			-0.14594	-0.19177	0.004781	-0.49217			-0.17953	0.261847	-0.1146	-0.50877	-0.30813	-1.45317			-0.94617	-0.16973	-0.99222	-1.04409	-0.45391	-0.24155	-0.42087
	-0.99655	-1.11329	-0.36897	-0.63325	-0.82098	-0.17866			-0.16735	-0.19712	0.224166	-0.44909			-0.21612	0.209185	-0.0774	-0.54761	-0.29307	-1.33354			-0.82098	-0.17866	-0.99655	-1.05438	-0.43365	-0.1749	-0.38806
	-0.98356	-0.77084	-0.40189	-0.59703	-0.79597	-0.20156			-0.11104	-0.28524	0.367061	-0.51719			-0.18223	0.109924	-0.04339	-0.41543	-0.31632	-1.17949			-0.79597	-0.20156	-0.98356	-1.03451	-0.47263	-0.27502	-0.36797
	-0.90209	-0.26204	-0.45047	-0.69546	-0.81628	-0.16899			-0.15664	-0.32219	0.762366	-0.42084			-0.1221	0.020359	-0.13406	-0.41329	-0.34726	-0.79424			-0.81628	-0.16899	-0.90209	-1.00753	-0.39567	-0.3454	-0.42533
	-0.87239	-0.1118	-0.42706	-0.50933	-0.60944	-0.2514			-0.16775	-0.26137	1.86742	-0.29972			-0.1092	-0.23619	-0.12107	-0.49924	-0.4009	-0.71209			-0.60944	-0.2514	-0.87239	-0.88198	-0.33937	-0.25332	-0.37645
	-0.79714	-0.54933	-0.32283	-0.59432	-0.66108	-0.26944			-0.23576	-0.34735	2.6613	-0.34407			-0.08958	-0.09958	-0.1864	-0.41935	-0.35902	-0.75222			-0.66108	-0.26944	-0.79714	-1.00114	-0.38928	-0.43071	-0.29274
	-0.87263	-0.99103	-0.32941	-0.61357	-0.66749	-0.19646			-0.16042	-0.38037	2.67156	-0.38303			-0.05138	0.04883	-0.14852	-0.47973	-0.32502	-0.94766			-0.66749	-0.19646	-0.87263	-0.9984	-0.44854	-0.39675	-0.0826
	-0.91399	-1.14415	-0.21156	-0.60869	-0.77721	-0.21239			-0.1788	-0.43926	2.10208	-0.35974			-0.07334	-0.06732	-0.13873	-0.37815	-0.3176	-1.00447			-0.77721	-0.21239	-0.91399	-0.97189	-0.43563	-0.45182	0.147923
	-0.8456	-1.302	-0.24039	-0.61484	-0.65961	-0.2376			-0.14096	-0.40002	1.3269	-0.39394			-0.0721	-0.20956	-0.22832	-0.50036	-0.24876	-0.92097			-0.65961	-0.2376	-0.8456	-0.87717	-0.42375	-0.33447	0.305237
	-0.84091	-1.254	-0.30531	-0.55854	-0.70853	-0.19772			-0.16988	-0.43185	0.40901	-0.57165			-0.02829	-0.40665	-0.20954	-0.39307	-0.19947	-1.12272			-0.70853	-0.19772	-0.84091	-0.96003	-0.39817	-0.30727	0.168671
	-0.90376	-1.39355	-0.28054	-0.5649	-0.7405	-0.19782			-0.23161	-0.39912	-0.01387	-0.43162			-0.08906	-0.42998	-0.20938	-0.48929	-0.29119	-1.13179			-0.7405	-0.19782	-0.90376	-0.97265	-0.47331	-0.32475	-0.03555
	-0.82309	-1.3733	-0.35825	-0.49832	-0.63973	-0.22901			-0.22701	-0.3783	-0.25421	-0.43596			-0.08546	-0.38195	-0.27508	-0.49057	-0.22449	-1.18212			-0.63973	-0.22901	-0.82309	-0.94449	-0.43416	-0.35255	-0.28086
	-0.82985	-1.36327	-0.31063	-0.40756	-0.59546	-0.18608			-0.15804	-0.31535	-0.22938	-0.36019			-0.09569	-0.20716	-0.16532	-0.45738	-0.23828	-1.2687			-0.59546	-0.18608	-0.82985	-1.03701	-0.42828	-0.37434	-0.37816
	-0.79687	-1.42212	-0.26769	-0.2186	-0.70742	-0.1795			-0.23804	-0.24032	-0.17316	-0.3839			-0.05294	-0.02013	-0.10492	-0.35677	-0.37212	-1.20882			-0.70742	-0.1795	-0.79687	-0.99349	-0.40022	-0.24209	-0.44223
	-0.83269	-1.41286	-0.33535	-0.06912	-0.63169	-0.22549			-0.14294	-0.09277	-0.32436	-0.41002			0.015513	-0.09872	-0.07519	-0.37181	-0.29392	-1.20176			-0.63169	-0.22549	-0.83269	-0.95753	-0.50139	-0.39152	-0.40428
	-0.72669	-1.39311	-0.40753	-0.23405	-0.67477	-0.27391			-0.19542	-0.14437	-0.36818	-0.40633			0.038192	-0.07427	-0.2055	-0.29877	-0.21635	-1.25362			-0.67477	-0.27391	-0.72669	-0.88466	-0.48242	-0.36588	-0.39534
	-0.80072	-1.35373	-0.41996	-0.42485	-0.79745	-0.25			-0.19398	-0.19499	-0.49117	-0.30687			0.340874	-0.31559	-0.20505	-0.26468	-0.19206	-1.24607			-0.79745	-0.25	-0.80072	-1.01025	-0.48608	-0.40693	-0.51074
	-0.85778	-1.39503	-0.571	-0.54675	-0.66431	-0.24273			-0.24581	-0.35293	-0.49559	-0.43742			0.25616	-0.13858	-0.24518	-0.31455	-0.15239	-1.35169			-0.66431	-0.24273	-0.85778	-0.97774	-0.51115	-0.42914	-0.42747
	-0.8517	-1.35818	-0.40126	-0.55812	-0.76056	-0.24977			-0.16667	-0.35467	-0.51378	-0.41855			0.051044	0.248662	-0.06932	-0.38944	-0.19665	-1.4068			-0.76056	-0.24977	-0.8517	-0.96374	-0.4566	-0.45311	-0.49366
	-0.87693	-1.27529	-0.36512	-0.66329	-0.68168	-0.18431			-0.18599	-0.35963	-0.65515	-0.51997			-0.01433	1.57903	-0.18243	-0.38777	-0.26645	-1.45005			-0.68168	-0.18431	-0.87693	-1.08639	-0.494	-0.38913	-0.47579
	-0.82264	-1.04687	-0.36691	-0.6523	-0.70228	-0.2175			-0.14446	-0.41386	-0.58225	-0.5472			-0.11102	1.36258	-0.18963	-0.30362	-0.2644	-1.29654			-0.70228	-0.2175	-0.82264	-0.90781	-0.46642	-0.37893	-0.49362
	-0.8293	-1.03258	-0.22682	-0.65253	-0.68127	-0.14346			-0.197	-0.33488	-0.63305	-0.54239			-0.06781	1.41962	-0.23894	-0.46008	-0.19813	-1.20799			-0.68127	-0.14346	-0.8293	-1.10626	-0.48457	-0.40943	-0.39814
	-0.8838	-1.14461	-0.26325	-0.57156	-0.64329	-0.11862			-0.15072	-0.40958	-0.60188	-0.51072			-0.09534	1.19147	-0.32584	-0.30974	-0.1731	-1.26723			-0.64329	-0.11862	-0.8838	-1.00604	-0.45659	-0.35611	-0.4694
	-0.82743	-1.28016	-0.29456	-0.47992	-0.61848	-0.19778			-0.16313	-0.46051	-0.60831	-0.41648			-0.18567	0.9519	-0.15403	-0.39475	0.141842	-1.24351			-0.61848	-0.19778	-0.82743	-1.03729	-0.40088	-0.27222	-0.53597
	-0.91601	-1.38082	-0.24038	-0.52067	-0.68146	-0.20058			-0.17635	-0.32783	-0.57783	-0.51161			-0.2225	0.639699	-0.19271	-0.45696	-0.0145	-1.16745			-0.68146	-0.20058	-0.91601	-0.91575	-0.41328	-0.41608	-0.45202
	-0.78464	-1.39827	-0.2784	-0.58468	-0.76045	-0.15328			-0.20272	-0.29418	-0.62171	-0.51309			-0.13512	0.417853	-0.23193	-0.43726	-0.15477	-1.22973			-0.76045	-0.15328	-0.78464	-0.93038	-0.43528	-0.37089	-0.47264
	-0.72148	-1.42523	-0.32612	-0.6007	-0.65395	-0.24328			-0.15403	-0.29043	-0.58218	-0.48704			-0.00158	0.153977	-0.22948	-0.45787	-0.13781	-1.1323			-0.65395	-0.24328	-0.72148	-0.98389	-0.40419	-0.37342	-0.44884
	-0.66881	-1.39478	-0.38185	-0.65226	-0.80187	-0.14896			-0.16514	-0.13358	-0.62873	-0.42425			-0.02931	0.13211	-0.1721	-0.49265	-0.21537	-1.01647			-0.80187	-0.14896	-0.66881	-1.04745	-0.44344	-0.43297	-0.47815
	-0.71296	-1.35117	-0.34177	-0.6127	-0.61649	-0.20118			-0.19875	0.034736	-0.6084	-0.45567			-0.06269	0.154765	-0.17803	-0.41565	-0.29656	-0.96591			-0.61649	-0.20118	-0.71296	-0.98578	-0.41026	-0.36561	-0.39864
	-0.67341	-1.17332	-0.35198	-0.55856	-0.70959	-0.23965			-0.23579	0.21523	-0.69516	-0.55814			-0.15973	0.143709	-0.17589	-0.46667	-0.38803	-1.01387			-0.70959	-0.23965	-0.67341	-1.1178	-0.43962	-0.34532	-0.38571
	-0.7865	-1.14716	-0.32447	-0.49938	-0.63361	-0.16613			-0.23953	0.127912	-0.62329	-0.38342			-0.22385	-0.00193	-0.19923	-0.3882	-0.37232	-0.84486			-0.63361	-0.16613	-0.7865	-1.0007	-0.42602	-0.25902	-0.39888
	-0.79772	-0.89471	-0.3164	-0.53877	-0.68265	-0.21413			-0.19276	-0.0195	-0.63494	-0.51157			-0.25015	-0.12303	-0.27647	-0.37982	-0.3269	-0.52231			-0.68265	-0.21413	-0.79772	-1.03282	-0.42491	-0.30434	-0.37062
	-0.86921	-0.87747	-0.2554	-0.65754	-0.66226	-0.27735			-0.15691	0.069772	-0.55123	-0.52062			-0.23859	-0.087	-0.2207	-0.33015	-0.33619	0.250665			-0.66226	-0.27735	-0.86921	-0.9597	-0.34328	-0.30884	-0.36479
	-0.7997	-1.19266	-0.30713	-0.64482	-0.54873	-0.18243			-0.20615	-0.07037	-0.61994	-0.47187			-0.34003	0.011692	-0.24695	-0.32598	-0.30944	2.09368			-0.54873	-0.18243	-0.7997	-0.92421	-0.37856	-0.31335	-0.37223
	-0.7717	-1.31612	-0.27356	-0.69953	-0.64244	-0.24512			-0.22803	-0.21089	-0.63106	-0.57288			-0.38377	-0.07764	0.039321	-0.40067	-0.33554	1.92027			-0.64244	-0.24512	-0.7717	-1.01423	-0.43576	-0.13589	-0.38265
	-0.81344	-1.4066	-0.29716	-0.78856	-0.68772	-0.15037			-0.19138	-0.26238	-0.58798	-0.5049			-0.38237	-0.01411	0.007037	-0.42137	-0.36121	0.621556			-0.68772	-0.15037	-0.81344	-0.96977	-0.3465	-0.17528	-0.34295
	-0.75021	-1.50397	-0.28724	-0.70437	-0.55126	-0.24744			-0.16552	-0.30666	-0.57856	-0.48645			-0.2939	0.060748	-0.13282	-0.49072	-0.33178	-0.09714			-0.55126	-0.24744	-0.75021	-0.96191	-0.38178	-0.27003	-0.2709
	-0.752	-1.46364	-0.39773	-0.77598	-0.52639	-0.1819			-0.14146	-0.27127	-0.54764	-0.36077			-0.23073	-0.00632	-0.17113	-0.4561	-0.26908	-0.44216			-0.52639	-0.1819	-0.752	-0.8752	-0.37605	-0.28535	-0.1822
	-0.70295	-1.45454	-0.15117	-0.67723	-0.49402	-0.1817			-0.14023	-0.3881	-0.58043	-0.50244			-0.19222	0.073249	-0.16707	-0.42922	-0.25029	-0.61241			-0.49402	-0.1817	-0.70295	-0.91316	-0.35276	-0.35568	-0.27686
	-0.73354	-1.46732	-0.3766	-0.69122	-0.53438	-0.21139			-0.13377	-0.3665	-0.56798	-0.44611			-0.10075	0.053946	-0.25155	-0.42363	-0.08634	-0.84843			-0.53438	-0.21139	-0.73354	-0.97348	-0.43809	-0.40725	-0.32513
	-0.69492	-1.5016	-0.39195	-0.70301	-0.62128	-0.18946			-0.18479	-0.31991	-0.52253	-0.49527			0.028656	0.077157	-0.18446	-0.3759	-0.28205	-1.05586			-0.62128	-0.18946	-0.69492	-0.94115	-0.31569	-0.45367	-0.48581
	-0.71947	-1.50972	-0.4447	-0.71157	-0.55248	-0.13637			-0.22124	-0.36599	-0.54586	-0.48941			-0.04922	0.545852	-0.21585	-0.31124	-0.15263	-1.38937			-0.55248	-0.13637	-0.71947	-0.87031	-0.33578	-0.43123	-0.44933
	-0.7919	-1.40759	-0.51857	-0.69206	-0.58356	-0.1494			-0.16041	-0.33032	-0.55513	-0.45283			-0.01739	0.859801	-0.20191	-0.20258	-0.21157	-1.48694			-0.58356	-0.1494	-0.7919	-0.95445	-0.26717	-0.38843	-0.52086
	-0.77154	-1.52295	-0.52864	-0.66829	-0.5433	-0.11102			-0.14465	-0.37965	-0.46906	-0.44063			-0.00549	1.4206	-0.26239	-0.21209	-0.22664	-1.57171			-0.5433	-0.11102	-0.77154	-0.99718	-0.39286	-0.43189	-0.37527
	-0.82182	-1.47667	-0.58708	-0.54417	-0.7212	-0.16894			-0.11676	-0.31053	-0.50671	-0.47157			0.216659	1.36247	-0.19691	-0.21428	-0.271	-1.53548			-0.7212	-0.16894	-0.82182	-0.93564	-0.38069	-0.32742	-0.4215
	-0.75018	-1.48479	-0.64407	-0.53664	-0.62291	-0.1904			-0.10466	-0.37426	-0.41409	-0.50794			0.249123	1.49284	-0.24367	-0.25285	-0.42203	-1.56642			-0.62291	-0.1904	-0.75018	-1.02038	-0.41113	-0.34305	-0.46573
	-0.77195	-1.42972	-0.6158	-0.48348	-0.5954	-0.14148			-0.18162	-0.34163	-0.40015	-0.39757			0.104647	1.36404	-0.18928	-0.29275	-0.37314	-1.51899			-0.5954	-0.14148	-0.77195	-0.94725	-0.38552	-0.41933	-0.44983
	-0.71609	-1.49432	-0.58573	-0.5818	-0.62043	-0.21765			-0.14797	-0.24761	-0.48631	-0.42725			-0.07779	1.10497	-0.19305	-0.37989	-0.36701	-1.46986			-0.62043	-0.21765	-0.71609	-1.00963	-0.41178	-0.37623	-0.45422
	-0.80306	-1.43862	-0.59937	-0.60893	-0.62528	-0.07382			-0.21866	-0.21055	-0.50814	-0.46516			-0.10547	0.854792	-0.20014	-0.46425	-0.307	-1.47002			-0.62528	-0.07382	-0.80306	-0.95162	-0.34535	-0.47818	-0.45892
	-0.6916	-1.4663	-0.56801	-0.54906	-0.62885	-0.18067			-0.16449	-0.12857	-0.55164	-0.42322			-0.14147	0.652423	-0.171	-0.47284	-0.3028	-1.54174			-0.62885	-0.18067	-0.6916	-1.06121	-0.37144	-0.39749	-0.48092
	-0.74217	-1.4617	-0.60779	-0.51051	-0.61049	-0.1815			-0.05215	-0.23767	-0.53432	-0.39397			-0.2306	0.425912	-0.24612	-0.53211	-0.33319	-1.67454			-0.61049	-0.1815	-0.74217	-0.99661	-0.28186	-0.36925	-0.45807
	-0.72646	-1.39669	-0.63633	-0.4999	-0.5992	-0.18425			-0.0928	-0.22472	-0.56305	-0.48244			-0.26485	0.306512	-0.22568	-0.5245	-0.18376	-1.67182			-0.5992	-0.18425	-0.72646	-0.97727	-0.4263	-0.4368	-0.45729
	-0.72487	-1.38646	-0.61487	-0.22983	-0.67904	-0.17553			-0.09762	-0.31368	-0.52269	-0.45616			-0.29039	0.425747	-0.24777	-0.46787	-0.16418	-1.56447			-0.67904	-0.17553	-0.72487	-0.95384	-0.33577	-0.3754	-0.47188
	-0.74834	-1.45938	-0.61201	-0.11086	-0.63643	-0.06426			-0.09461	-0.31398	-0.39304	-0.50534			-0.20209	0.419303	-0.2251	-0.48576	-0.21227	-1.42698			-0.63643	-0.06426	-0.74834	-0.92448	-0.38566	-0.42426	-0.43199
	-0.75313	-1.43317	-0.64718	-0.17396	-0.7411	-0.04555			-0.07056	-0.32135	-0.47627	-0.40348			-0.31121	0.491983	-0.2369	-0.43254	-0.11035	-1.36452			-0.7411	-0.04555	-0.75313	-1.02009	-0.42413	-0.31693	-0.46084
	-0.6727	-1.41524	-0.59806	-0.40738	-0.51122	-0.01556			-0.06646	-0.32717	-0.43943	-0.43997			-0.18878	0.179951	-0.19527	-0.40421	-0.00833	-1.24544			-0.51122	-0.01556	-0.6727	-0.96013	-0.31103	-0.36888	-0.44897
	-0.63603	-1.34628	-0.66943	-0.42186	-0.70618	-0.09253			0.046053	-0.33778	-0.47537	-0.53265			-0.11429	0.343332	-0.17452	-0.51949	0.003137	-1.31205			-0.70618	-0.09253	-0.63603	-1.07862	-0.39906	-0.34759	-0.44457
	-0.68668	-1.32681	-0.50727	-0.48174	-0.57775	-0.12524			-0.09802	-0.37589	-0.44927	-0.45513			-0.18601	0.585971	-0.15844	-0.46526	-0.06881	-1.39282			-0.57775	-0.12524	-0.68668	-0.92079	-0.41952	-0.32314	-0.43707
	-0.73555	-1.14359	-0.46611	-0.61724	-0.57147	-0.12133			-0.12285	-0.34452	-0.47183	-0.54827			-0.1452	0.440416	-0.27468	-0.40786	-0.1636	-1.52463			-0.57147	-0.12133	-0.73555	-0.80808	-0.38445	-0.40115	-0.43359
	-0.74527	-1.28092	-0.54158	-0.55986	-0.65897	-0.13108			-0.18599	-0.42483	-0.52853	-0.46734			-0.131	0.089869	-0.15279	-0.42584	-0.2544	-1.36444			-0.65897	-0.13108	-0.74527	-0.91003	-0.23386	-0.36645	-0.44485
	-0.71949	-1.26655	-0.50014	-0.58122	-0.58051	-0.19473			-0.1807	-0.29666	-0.50173	-0.49808			-0.09637	-0.14141	-0.00014	-0.32139	-0.31327	-1.27172			-0.58051	-0.19473	-0.71949	-0.98397	-0.24358	-0.3361	-0.3689
	-0.75967	-1.23169	-0.50235	-0.50658	-0.43445	-0.10168			-0.20198	-0.23938	-0.44061	-0.34349			-0.13092	-0.31806	0.085463	-0.25039	-0.3174	-1.24502			-0.43445	-0.10168	-0.75967	-0.95603	-0.34339	-0.29318	-0.46139
	-0.78009	-1.32553	-0.49916	-0.42586	-0.65582	-0.12261			-0.23076	-0.19697	-0.48968	-0.38738			-0.20651	-0.35193	0.053843	-0.36346	-0.3384	-1.29402			-0.65582	-0.12261	-0.78009	-0.99696	-0.45133	-0.37825	-0.46566
	-0.75881	-1.34554	-0.52067	0.005385	-0.62258	-0.1305			-0.17569	-0.06224	-0.39313	-0.45852			-0.20956	-0.37395	0.035489	-0.3577	-0.32711	-1.36165			-0.62258	-0.1305	-0.75881	-0.95587	-0.3643	-0.39155	-0.41915
	-0.79335	-1.33831	-0.65046	0.040252	-0.5919	-0.12837			-0.18831	-0.05379	-0.453	-0.41069			0.036591	-0.49467	-0.05197	-0.52341	-0.15577	-1.15898			-0.5919	-0.12837	-0.79335	-1.03469	-0.3883	-0.41635	-0.4942
	-0.75043	-1.27418	-0.62831	-0.22714	-0.56237	-0.1781			-0.16985	-0.19764	-0.43381	-0.47176			0.138926	-0.47605	-0.08507	-0.4658	-0.12201	-1.09333			-0.56237	-0.1781	-0.75043	-0.9774	-0.32894	-0.4679	-0.43541
	-0.69615	-1.29587	-0.64545	-0.48767	-0.68105	-0.12441			-0.1723	-0.21002	-0.39947	-0.50465			0.345487	-0.44857	-0.20182	-0.46236	-0.17318	-1.11987			-0.68105	-0.12441	-0.69615	-0.97466	-0.3634	-0.34333	-0.42653
	-0.69647	-1.34814	-0.56981	-0.67499	-0.67683	-0.22863			-0.1817	-0.27909	-0.36169	-0.45432			0.438274	-0.34705	-0.25968	-0.50421	-0.21717	-1.09855			-0.67683	-0.22863	-0.69647	-0.96361	-0.42468	-0.42005	-0.40055
	-0.80797	-1.28593	-0.55735	-0.72615	-0.67774	-0.20455			-0.16142	-0.27059	-0.37338	-0.47102			0.465619	-0.45877	-0.14848	-0.4934	-0.28697	-1.07859			-0.67774	-0.20455	-0.80797	-0.94679	-0.41029	-0.37841	-0.44969
	-0.7028	-1.39064	-0.51904	-0.78876	-0.59031	-0.11591			-0.18825	-0.31444	-0.37194	-0.38816			0.242284	-0.47942	-0.20823	-0.42363	-0.26052	-1.08167			-0.59031	-0.11591	-0.7028	-0.91746	-0.3364	-0.45284	-0.43804
	-0.72976	-1.26803	-0.51265	-0.74138	-0.65219	-0.06087			-0.16872	-0.28748	-0.35674	-0.37422			0.119218	-0.28875	-0.18529	-0.31557	-0.34568	-1.19601			-0.65219	-0.06087	-0.72976	-0.92914	-0.30135	-0.37048	-0.34977
	-0.67931	-1.29017	-0.44562	-0.77663	-0.62878	-0.18066			-0.24578	-0.24617	-0.31768	-0.37331			0.141747	0.870436	-0.16779	-0.06298	-0.25391	-1.18743			-0.62878	-0.18066	-0.67931	-0.931	-0.38102	-0.22143	-0.40386
	-0.71213	-1.33639	-0.50089	-0.71181	-0.5736	-0.13763			-0.12045	-0.22463	-0.31104	-0.38139			0.205974	1.24242	-0.10679	-0.26655	-0.3125	-1.26697			-0.5736	-0.13763	-0.71213	-1.04978	-0.41359	-0.4081	-0.43412
	-0.63689	-1.27496	-0.50914	-0.63884	-0.73412	-0.05375			-0.18739	-0.24726	-0.35729	-0.36165			0.109636	0.887343	-0.14453	-0.41514	-0.30812	-1.36548			-0.73412	-0.05375	-0.63689	-0.9149	-0.35052	-0.4222	-0.43681
	-0.73214	-1.15352	-0.48039	-0.67941	-0.582	-0.09469			-0.24568	-0.24454	-0.32706	-0.40711			0.056032	0.570145	0.019085	-0.45402	-0.23373	-1.35909			-0.582	-0.09469	-0.73214	-0.83566	-0.38489	-0.42819	-0.32443
	-0.66411	-1.13959	-0.51837	-0.5285	-0.65696	-0.06813			-0.25816	-0.29465	-0.32008	-0.41142			-0.05161	0.082332	0.071225	-0.56815	-0.22408	-1.33256			-0.65696	-0.06813	-0.66411	-0.89864	-0.36615	-0.32302	-0.35233
	-0.73364	-1.23461	-0.45324	-0.54523	-0.7175	-0.10042			-0.19557	-0.29565	-0.35691	-0.49191			-0.11795	-0.30262	0.028714	-0.4205	-0.09891	-1.32277			-0.7175	-0.10042	-0.73364	-1.00679	-0.44126	-0.34577	-0.41735
	-0.76913	-1.31539	-0.50839	-0.54573	-0.51754	-0.20227			-0.22962	-0.20611	-0.39859	-0.44623			-0.21663	-0.54214	0.007244	-0.44899	-0.18342	-1.32296			-0.51754	-0.20227	-0.76913	-1.01823	-0.44827	-0.17176	-0.17279
	-0.7041	-1.28502	-0.49064	-0.63941	-0.65088	-0.07769			-0.10932	-0.26062	-0.44431	-0.44657			-0.39239	-0.6294	-0.01521	-0.42134	-0.33448	-1.2956			-0.65088	-0.07769	-0.7041	-0.98581	-0.37814	-0.30514	0.215942
	-0.70252	-1.37782	-0.48276	-0.62137	-0.57958	-0.19155			-0.16633	-0.2456	-0.35918	-0.42454			-0.41832	-0.27049	-0.05087	-0.4511	-0.28669	-1.16192			-0.57958	-0.19155	-0.70252	-0.88722	-0.41606	-0.31323	0.544651
[truncated: 2,800 more rows]

## Sheet: Figure S3
Figure S3a											Figure S3b				Figure S3c
Vehicle												Baseline	J60			Baseline	J60
[truncated: 9 more rows]

## Sheet: Figure S6
Figure S6a
Astrocyte tdTomato
[truncated: 14 more rows]

[truncated: 3 more sheets: Figure S7, Figure S8, Figure S10]
